# Supplementary material for: Resource sharing of an infant gut microbiota synthetic community in combinations of human milk oligosaccharides
Source: ISME J. 2024 Oct 18;18(1):wrae209. doi: 10.1093/ismejo/wrae209 (PMC11542058; doi:10.1093/ismejo/wrae209)
Supplement: Supplementary_Table_6_wrae209 [file supplementary_table_6_wrae209.xlsx]

## Sheet: Title
Supplementary Table 6. Spearman correlation coefficient between samples based on qPCR and copy number corrected relative abundance of species.

## Sheet: Supplementary Table 6
	4HMO_t76C_31_3_22_f1	4HMO_t76C_31_3_22_f2	4HMO_t76C_31_3_22_f3	4HMO_t96C_1_4_22_f1	4HMO_t96C_1_4_22_f2	4HMO_t96C_1_4_22_f3	4HMO_t119C_2_4_22_f1	4HMO_t119C_2_4_22_f2	4HMO_t119C_2_4_22_f3	4HMO_t24C_10_4_22_f1	4HMO_t24C_10_4_22_f2	4HMO_t24C_10_4_22_f3	4HMO_t48C_11_4_22_f1	4HMO_t48C_11_4_22_f2	4HMO_t48C_11_4_22_f3	4HMO_t72C_12_4_22_f1	4HMO_t72C_12_4_22_f2	4HMO_t72C_12_4_22_f3	4HMO_t96C_13_4_22_f1	4HMO_t96C_13_4_22_f2	4HMO_t96C_13_4_22_f3	4HMO_t116C_14_4_22_f1	4HMO_t116C_14_4_22_f2	4HMO_t116C_14_4_22_f3	5HMO_t24C_2_7_22_f1	5HMO_t24C_2_7_22_f2	5HMO_t24C_2_7_22_f3	5HMO_t48C_3_7_22_f1	5HMO_t48C_3_7_22_f2	5HMO_t48C_3_7_22_f3	5HMO_t72C_4_7_22_f1	5HMO_t72C_4_7_22_f2	5HMO_t72C_4_7_22_f3	5HMO_t96C_5_7_22_f1	5HMO_t96C_5_7_22_f2	5HMO_t96C_5_7_22_f3	5HMO_t120C_6_7_22_f1	5HMO_t120C_6_7_22_f2	5HMO_t120C_6_7_22_f3	5HMO_t146C_7_7_22_f1	5HMO_t146C_7_7_22_f2	5HMO_t146C_7_7_22_f3
4HMO_t76C_31_3_22_f1	1	0.853109	0.823384	0.976744	0.847164	0.811494	0.945656	0.853109	0.755754	0.82976	0.475694	0.569767	0.869543	0.613243	0.630171	0.974312	0.750793	0.677732	0.980043	0.796512	0.80814	0.945656	0.755814	0.813953	0.608112	0.633892	0.775386	0.585378	0.562645	0.562645	0.574012	0.522862	0.602428	0.571965	0.579695	0.591062	0.587453	0.564528	0.57599	0.587453	0.546512	0.616109
4HMO_t76C_31_3_22_f2	0.853109	1	0.969605	0.91256	0.993921	0.957447	0.899578	1	0.923579	0.552083	0.539161	0.653951	0.656688	0.66223	0.712766	0.779439	0.802881	0.770517	0.785299	0.859054	0.879862	0.92302	0.808522	0.885807	0.444572	0.454306	0.590308	0.389364	0.348684	0.348684	0.395175	0.430044	0.430044	0.458285	0.49978	0.616008	0.565533	0.583114	0.627067	0.565533	0.532079	0.6593
4HMO_t76C_31_3_22_f3	0.823384	0.969605	1	0.859054	0.981763	0.993921	0.846834	0.969605	0.961276	0.488158	0.498138	0.594501	0.58114	0.609486	0.642857	0.738416	0.773578	0.682371	0.755997	0.817439	0.808522	0.876136	0.766907	0.826357	0.450384	0.454306	0.567159	0.366118	0.325438	0.325438	0.377741	0.389364	0.389364	0.440826	0.470723	0.586951	0.547951	0.559672	0.609486	0.547951	0.514244	0.635858
4HMO_t96C_1_4_22_f1	0.976744	0.91256	0.859054	1	0.90067	0.853109	0.968581	0.91256	0.817198	0.76156	0.515812	0.604651	0.835443	0.664825	0.677732	0.939925	0.813837	0.737182	0.945656	0.866279	0.877907	0.980043	0.819767	0.883721	0.539912	0.560316	0.718789	0.534229	0.522862	0.522862	0.539912	0.505812	0.562645	0.560583	0.568329	0.608112	0.587453	0.564528	0.593184	0.587453	0.546512	0.633303
4HMO_t96C_1_4_22_f2	0.847164	0.993921	0.981763	0.90067	1	0.975684	0.887857	0.993921	0.942427	0.528837	0.5333	0.624226	0.639254	0.65637	0.679331	0.767718	0.79702	0.724924	0.779439	0.847164	0.862027	0.911299	0.802577	0.867972	0.427138	0.431157	0.561372	0.360307	0.319627	0.319627	0.377741	0.389364	0.395175	0.440826	0.476535	0.586951	0.547951	0.559672	0.603626	0.547951	0.514244	0.629998
4HMO_t96C_1_4_22_f3	0.811494	0.957447	0.993921	0.853109	0.975684	1	0.840974	0.957447	0.967559	0.453289	0.474696	0.540996	0.557894	0.586044	0.591185	0.720834	0.755997	0.630699	0.744276	0.799604	0.784742	0.870276	0.749072	0.802577	0.421327	0.413795	0.532435	0.348684	0.308004	0.308004	0.366118	0.342873	0.360307	0.429187	0.453289	0.563706	0.53623	0.53037	0.591905	0.53623	0.490464	0.618277
4HMO_t119C_2_4_22_f1	0.945656	0.899578	0.846834	0.968581	0.887857	0.840974	1	0.899578	0.805573	0.750727	0.548023	0.607512	0.829161	0.661017	0.629998	0.894068	0.79661	0.694462	0.899718	0.813837	0.831031	0.939266	0.762256	0.836762	0.473406	0.530028	0.648587	0.465002	0.442593	0.442593	0.465002	0.425785	0.490213	0.488091	0.504219	0.549039	0.539548	0.516949	0.548023	0.539548	0.501484	0.590395
4HMO_t119C_2_4_22_f2	0.853109	1	0.969605	0.91256	0.993921	0.957447	0.899578	1	0.923579	0.552083	0.539161	0.653951	0.656688	0.66223	0.712766	0.779439	0.802881	0.770517	0.785299	0.859054	0.879862	0.92302	0.808522	0.885807	0.444572	0.454306	0.590308	0.389364	0.348684	0.348684	0.395175	0.430044	0.430044	0.458285	0.49978	0.616008	0.565533	0.583114	0.627067	0.565533	0.532079	0.6593
4HMO_t119C_2_4_22_f3	0.755754	0.923579	0.961276	0.817198	0.942427	0.967559	0.805573	0.923579	1	0.366381	0.381587	0.479259	0.468487	0.526953	0.546608	0.666263	0.75106	0.584305	0.690491	0.79262	0.755754	0.835857	0.725032	0.79262	0.360375	0.352901	0.484492	0.306319	0.306319	0.306319	0.3844	0.342356	0.318331	0.466132	0.468487	0.558581	0.551181	0.545124	0.587523	0.551181	0.546846	0.59358
4HMO_t24C_10_4_22_f1	0.82976	0.552083	0.488158	0.76156	0.528837	0.453289	0.750727	0.552083	0.366381	1	0.560244	0.647895	0.966667	0.633076	0.650877	0.910396	0.616268	0.656688	0.882384	0.613795	0.670628	0.742323	0.613795	0.659261	0.722222	0.80222	0.816051	0.7	0.688889	0.688889	0.594444	0.677778	0.75	0.547984	0.566667	0.561111	0.504219	0.526629	0.487412	0.504219	0.488763	0.504219
4HMO_t24C_10_4_22_f2	0.475694	0.539161	0.498138	0.515812	0.5333	0.474696	0.548023	0.539161	0.381587	0.560244	1	0.899806	0.677895	0.966102	0.826322	0.464689	0.824859	0.785299	0.44774	0.745062	0.77945	0.515537	0.808106	0.745062	0.148465	0.284541	0.213406	0.0448195	0.0560244	0.0560244	-0.0672293	0.218495	0.165272	-0.0532972	-0.0392171	0.128856	-0.0621469	0.0112994	0.0480226	-0.0621469	-0.0831031	0.0847458
4HMO_t24C_10_4_22_f3	0.569767	0.653951	0.594501	0.604651	0.624226	0.540996	0.607512	0.653951	0.479259	0.647895	0.899806	1	0.733144	0.922731	0.97201	0.581722	0.8253	0.942285	0.535872	0.790698	0.854651	0.598915	0.813953	0.843023	0.306897	0.430141	0.415992	0.215965	0.227331	0.227331	0.0966159	0.44898	0.340997	0.128052	0.176182	0.335314	0.13755	0.263637	0.240712	0.13755	0.168605	0.257906
4HMO_t48C_11_4_22_f1	0.869543	0.656688	0.58114	0.835443	0.639254	0.557894	0.829161	0.656688	0.468487	0.966667	0.677895	0.733144	1	0.756329	0.735142	0.915999	0.722715	0.735142	0.887987	0.716094	0.784293	0.798348	0.721777	0.767244	0.588889	0.669439	0.716465	0.572222	0.561111	0.561111	0.472222	0.561111	0.627778	0.442281	0.466667	0.483333	0.41458	0.43699	0.408978	0.41458	0.392147	0.431388
4HMO_t48C_11_4_22_f2	0.613243	0.66223	0.609486	0.664825	0.65637	0.586044	0.661017	0.66223	0.526953	0.633076	0.966102	0.922731	0.756329	1	0.899578	0.605932	0.920904	0.864415	0.588983	0.87115	0.899806	0.662429	0.917	0.876881	0.232501	0.345913	0.336149	0.145663	0.179278	0.179278	0.0784341	0.330544	0.266116	0.103789	0.106446	0.25211	0.079096	0.146893	0.166667	0.079096	0.0773718	0.19209
4HMO_t48C_11_4_22_f3	0.630171	0.712766	0.642857	0.677732	0.679331	0.591185	0.629998	0.712766	0.546608	0.650877	0.826322	0.97201	0.735142	0.899578	1	0.647579	0.849764	0.981763	0.603626	0.856082	0.91256	0.679811	0.867972	0.906615	0.37193	0.4572	0.500605	0.299287	0.322533	0.322533	0.206305	0.534649	0.421327	0.244419	0.284759	0.432949	0.241743	0.358952	0.33551	0.241743	0.273471	0.350161
4HMO_t72C_12_4_22_f1	0.974312	0.779439	0.738416	0.939925	0.767718	0.720834	0.894068	0.779439	0.666263	0.910396	0.464689	0.581722	0.915999	0.605932	0.647579	1	0.716102	0.682742	0.99435	0.762256	0.785181	0.926554	0.727868	0.790912	0.728317	0.753197	0.864782	0.714311	0.703106	0.703106	0.680696	0.663889	0.739522	0.667618	0.675094	0.675094	0.65678	0.64548	0.637006	0.65678	0.627572	0.659605
4HMO_t72C_12_4_22_f2	0.750793	0.802881	0.773578	0.813837	0.79702	0.755997	0.79661	0.802881	0.75106	0.616268	0.824859	0.8253	0.722715	0.920904	0.849764	0.716102	1	0.855625	0.721751	0.980043	0.951387	0.823446	0.980043	0.957118	0.327743	0.418443	0.467261	0.257712	0.313737	0.313737	0.268917	0.420183	0.355755	0.314173	0.285724	0.41458	0.288136	0.316384	0.358757	0.288136	0.289428	0.389831
4HMO_t72C_12_4_22_f3	0.677732	0.770517	0.682371	0.737182	0.724924	0.630699	0.694462	0.770517	0.584305	0.656688	0.785299	0.942285	0.735142	0.864415	0.981763	0.682742	0.855625	1	0.644649	0.879862	0.930395	0.744276	0.873917	0.92445	0.406798	0.486136	0.552691	0.35159	0.363213	0.363213	0.264419	0.563706	0.467818	0.305523	0.348684	0.502686	0.320859	0.420487	0.420487	0.320859	0.332921	0.452719
4HMO_t96C_13_4_22_f1	0.980043	0.785299	0.755997	0.945656	0.779439	0.744276	0.899718	0.785299	0.690491	0.882384	0.44774	0.535872	0.887987	0.588983	0.603626	0.99435	0.721751	0.644649	1	0.767987	0.773718	0.937853	0.7336	0.77945	0.722715	0.742039	0.853624	0.703106	0.691901	0.691901	0.686299	0.635877	0.722715	0.673228	0.669491	0.669491	0.662429	0.634181	0.642655	0.662429	0.62184	0.670904
4HMO_t96C_13_4_22_f2	0.796512	0.859054	0.817439	0.866279	0.847164	0.799604	0.813837	0.859054	0.79262	0.613795	0.745062	0.790698	0.716094	0.87115	0.856082	0.762256	0.980043	0.879862	0.767987	1	0.976744	0.882612	0.988372	0.982558	0.392147	0.44712	0.543336	0.335314	0.38078	0.38078	0.352364	0.483079	0.426246	0.401229	0.38078	0.505812	0.386859	0.409784	0.455634	0.386859	0.377907	0.490022
4HMO_t96C_13_4_22_f3	0.80814	0.879862	0.808522	0.877907	0.862027	0.784742	0.831031	0.879862	0.755754	0.670628	0.77945	0.854651	0.784293	0.899806	0.91256	0.785181	0.951387	0.930395	0.773718	0.976744	1	0.882612	0.97093	0.994186	0.39783	0.45278	0.554656	0.34668	0.369414	0.369414	0.329631	0.494446	0.443296	0.375619	0.386463	0.511496	0.383994	0.429844	0.452769	0.383994	0.377907	0.481425
4HMO_t116C_14_4_22_f1	0.945656	0.92302	0.876136	0.980043	0.911299	0.870276	0.939266	0.92302	0.835857	0.742323	0.515537	0.598915	0.798348	0.662429	0.679811	0.926554	0.823446	0.744276	0.937853	0.882612	0.882612	1	0.836762	0.888343	0.633076	0.641613	0.769935	0.613467	0.602262	0.602262	0.619069	0.602262	0.649883	0.647982	0.652684	0.719913	0.682203	0.659605	0.707627	0.682203	0.633303	0.741525
4HMO_t116C_14_4_22_f2	0.755814	0.808522	0.766907	0.819767	0.802577	0.749072	0.762256	0.808522	0.725032	0.613795	0.808106	0.813953	0.721777	0.917	0.867972	0.727868	0.980043	0.873917	0.7336	0.988372	0.97093	0.836762	1	0.965116	0.358047	0.418822	0.492398	0.284164	0.329631	0.329631	0.289848	0.443296	0.386463	0.330089	0.306897	0.437613	0.303756	0.332412	0.378262	0.303756	0.290698	0.41265
4HMO_t116C_14_4_22_f3	0.813953	0.885807	0.826357	0.883721	0.867972	0.802577	0.836762	0.885807	0.79262	0.659261	0.745062	0.843023	0.767244	0.876881	0.906615	0.790912	0.957118	0.92445	0.77945	0.982558	0.994186	0.888343	0.965116	1	0.409197	0.4641	0.571635	0.36373	0.39783	0.39783	0.358047	0.517179	0.454663	0.409766	0.41488	0.534229	0.41265	0.4585	0.475694	0.41265	0.418605	0.498619
5HMO_t24C_2_7_22_f1	0.608112	0.444572	0.450384	0.539912	0.427138	0.421327	0.473406	0.444572	0.360375	0.722222	0.148465	0.306897	0.588889	0.232501	0.37193	0.728317	0.327743	0.406798	0.722715	0.392147	0.39783	0.633076	0.358047	0.409197	1	0.973729	0.951599	0.966667	0.933333	0.933333	0.9	0.916667	0.972222	0.876218	0.894444	0.9	0.868378	0.87398	0.868378	0.868378	0.82976	0.857173
5HMO_t24C_2_7_22_f2	0.633892	0.454306	0.454306	0.560316	0.431157	0.413795	0.530028	0.454306	0.352901	0.80222	0.284541	0.430141	0.669439	0.345913	0.4572	0.753197	0.418443	0.486136	0.742039	0.44712	0.45278	0.641613	0.418822	0.4641	0.973729	1	0.940771	0.923936	0.901806	0.901806	0.840948	0.912871	0.951599	0.814417	0.829883	0.852013	0.797831	0.820148	0.80899	0.797831	0.775386	0.803411
5HMO_t24C_2_7_22_f3	0.775386	0.590308	0.567159	0.718789	0.561372	0.532435	0.648587	0.590308	0.484492	0.816051	0.213406	0.415992	0.716465	0.336149	0.500605	0.864782	0.467261	0.552691	0.853624	0.543336	0.554656	0.769935	0.492398	0.571635	0.951599	0.940771	1	0.940534	0.918403	0.918403	0.890741	0.901806	0.951599	0.87259	0.890741	0.885208	0.859203	0.864782	0.848044	0.859203	0.831984	0.853624
5HMO_t48C_3_7_22_f1	0.585378	0.389364	0.366118	0.534229	0.360307	0.348684	0.465002	0.389364	0.306319	0.7	0.0448195	0.215965	0.572222	0.145663	0.299287	0.714311	0.257712	0.35159	0.703106	0.335314	0.34668	0.613467	0.284164	0.36373	0.966667	0.923936	0.940534	1	0.977778	0.977778	0.944444	0.911111	0.983333	0.917942	0.933333	0.9	0.890788	0.87398	0.862776	0.890788	0.84681	0.851571
5HMO_t48C_3_7_22_f2	0.562645	0.348684	0.325438	0.522862	0.319627	0.308004	0.442593	0.348684	0.306319	0.688889	0.0560244	0.227331	0.561111	0.179278	0.322533	0.703106	0.313737	0.363213	0.691901	0.38078	0.369414	0.602262	0.329631	0.39783	0.933333	0.901806	0.918403	0.977778	1	1	0.955556	0.933333	0.972222	0.934632	0.922222	0.877778	0.862776	0.845968	0.823558	0.862776	0.84681	0.801149
5HMO_t48C_3_7_22_f3	0.562645	0.348684	0.325438	0.522862	0.319627	0.308004	0.442593	0.348684	0.306319	0.688889	0.0560244	0.227331	0.561111	0.179278	0.322533	0.703106	0.313737	0.363213	0.691901	0.38078	0.369414	0.602262	0.329631	0.39783	0.933333	0.901806	0.918403	0.977778	1	1	0.955556	0.933333	0.972222	0.934632	0.922222	0.877778	0.862776	0.845968	0.823558	0.862776	0.84681	0.801149
5HMO_t72C_4_7_22_f1	0.574012	0.395175	0.377741	0.539912	0.377741	0.366118	0.465002	0.395175	0.3844	0.594444	-0.0672293	0.0966159	0.472222	0.0784341	0.206305	0.680696	0.268917	0.264419	0.686299	0.352364	0.329631	0.619069	0.289848	0.358047	0.9	0.840948	0.890741	0.944444	0.955556	0.955556	1	0.872222	0.916667	0.990265	0.972222	0.894444	0.935607	0.89639	0.87398	0.935607	0.915009	0.851571
5HMO_t72C_4_7_22_f2	0.522862	0.430044	0.389364	0.505812	0.389364	0.342873	0.425785	0.430044	0.342356	0.677778	0.218495	0.44898	0.561111	0.330544	0.534649	0.663889	0.420183	0.563706	0.635877	0.483079	0.494446	0.602262	0.443296	0.517179	0.916667	0.912871	0.901806	0.911111	0.933333	0.933333	0.872222	1	0.955556	0.876218	0.888889	0.911111	0.829161	0.879583	0.840366	0.829161	0.84681	0.812354
5HMO_t72C_4_7_22_f3	0.602428	0.430044	0.389364	0.562645	0.395175	0.360307	0.490213	0.430044	0.318331	0.75	0.165272	0.340997	0.627778	0.266116	0.421327	0.739522	0.355755	0.467818	0.722715	0.426246	0.443296	0.649883	0.386463	0.454663	0.972222	0.951599	0.951599	0.983333	0.972222	0.972222	0.916667	0.955556	1	0.895689	0.911111	0.911111	0.865577	0.871179	0.859974	0.865577	0.835443	0.848769
5HMO_t96C_5_7_22_f1	0.571965	0.458285	0.440826	0.560583	0.440826	0.429187	0.488091	0.458285	0.466132	0.547984	-0.0532972	0.128052	0.442281	0.103789	0.244419	0.667618	0.314173	0.305523	0.673228	0.401229	0.375619	0.647982	0.330089	0.409766	0.876218	0.814417	0.87259	0.917942	0.934632	0.934632	0.990265	0.876218	0.895689	1	0.984702	0.926287	0.960753	0.929897	0.910261	0.960753	0.95043	0.88221
5HMO_t96C_5_7_22_f2	0.579695	0.49978	0.470723	0.568329	0.476535	0.453289	0.504219	0.49978	0.468487	0.566667	-0.0392171	0.176182	0.466667	0.106446	0.284759	0.675094	0.285724	0.348684	0.669491	0.38078	0.386463	0.652684	0.306897	0.41488	0.894444	0.829883	0.890741	0.933333	0.922222	0.922222	0.972222	0.888889	0.911111	0.984702	1	0.955556	0.980427	0.969222	0.94121	0.980427	0.966159	0.913198
5HMO_t96C_5_7_22_f3	0.591062	0.616008	0.586951	0.608112	0.586951	0.563706	0.549039	0.616008	0.558581	0.561111	0.128856	0.335314	0.483333	0.25211	0.432949	0.675094	0.41458	0.502686	0.669491	0.505812	0.511496	0.719913	0.437613	0.534229	0.9	0.852013	0.885208	0.9	0.877778	0.877778	0.894444	0.911111	0.911111	0.926287	0.955556	1	0.963619	0.974824	0.986029	0.963619	0.937742	0.969222
5HMO_t120C_6_7_22_f1	0.587453	0.565533	0.547951	0.587453	0.547951	0.53623	0.539548	0.565533	0.551181	0.504219	-0.0621469	0.13755	0.41458	0.079096	0.241743	0.65678	0.288136	0.320859	0.662429	0.386859	0.383994	0.682203	0.303756	0.41265	0.868378	0.797831	0.859203	0.890788	0.862776	0.862776	0.935607	0.829161	0.865577	0.960753	0.980427	0.963619	1	0.977401	0.977401	1	0.974312	0.954802
5HMO_t120C_6_7_22_f2	0.564528	0.583114	0.559672	0.564528	0.559672	0.53037	0.516949	0.583114	0.545124	0.526629	0.0112994	0.263637	0.43699	0.146893	0.358952	0.64548	0.316384	0.420487	0.634181	0.409784	0.429844	0.659605	0.332412	0.4585	0.87398	0.820148	0.864782	0.87398	0.845968	0.845968	0.89639	0.879583	0.871179	0.929897	0.969222	0.974824	0.977401	1	0.971751	0.977401	0.980043	0.937853
5HMO_t120C_6_7_22_f3	0.57599	0.627067	0.609486	0.593184	0.603626	0.591905	0.548023	0.627067	0.587523	0.487412	0.0480226	0.240712	0.408978	0.166667	0.33551	0.637006	0.358757	0.420487	0.642655	0.455634	0.452769	0.707627	0.378262	0.475694	0.868378	0.80899	0.848044	0.862776	0.823558	0.823558	0.87398	0.840366	0.859974	0.910261	0.94121	0.986029	0.977401	0.971751	1	0.977401	0.939925	0.988701
5HMO_t146C_7_7_22_f1	0.587453	0.565533	0.547951	0.587453	0.547951	0.53623	0.539548	0.565533	0.551181	0.504219	-0.0621469	0.13755	0.41458	0.079096	0.241743	0.65678	0.288136	0.320859	0.662429	0.386859	0.383994	0.682203	0.303756	0.41265	0.868378	0.797831	0.859203	0.890788	0.862776	0.862776	0.935607	0.829161	0.865577	0.960753	0.980427	0.963619	1	0.977401	0.977401	1	0.974312	0.954802
5HMO_t146C_7_7_22_f2	0.546512	0.532079	0.514244	0.546512	0.514244	0.490464	0.501484	0.532079	0.546846	0.488763	-0.0831031	0.168605	0.392147	0.0773718	0.273471	0.627572	0.289428	0.332921	0.62184	0.377907	0.377907	0.633303	0.290698	0.418605	0.82976	0.775386	0.831984	0.84681	0.84681	0.84681	0.915009	0.84681	0.835443	0.95043	0.966159	0.937742	0.974312	0.980043	0.939925	0.974312	1	0.894075
5HMO_t146C_7_7_22_f3	0.616109	0.6593	0.635858	0.633303	0.629998	0.618277	0.590395	0.6593	0.59358	0.504219	0.0847458	0.257906	0.431388	0.19209	0.350161	0.659605	0.389831	0.452719	0.670904	0.490022	0.481425	0.741525	0.41265	0.498619	0.857173	0.803411	0.853624	0.851571	0.801149	0.801149	0.851571	0.812354	0.848769	0.88221	0.913198	0.969222	0.954802	0.937853	0.988701	0.954802	0.894075	1
