# Supplementary material for: Resource sharing of an infant gut microbiota synthetic community in combinations of human milk oligosaccharides
Source: ISME J. 2024 Oct 18;18(1):wrae209. doi: 10.1093/ismejo/wrae209 (PMC11542058; doi:10.1093/ismejo/wrae209)
Supplement: Supplementary_Table_8_wrae209 [file supplementary_table_8_wrae209.xlsx]

## Sheet: Title
Supplementary Table 8. Statistically significantly expressed proteins between conditions of 4HMO and 5HMO.

## Sheet: Supplementary Table 8
Student's T-test Significant 4HMO_5HMO	-Log Student's T-test p-value 4HMO_5HMO	Student's T-test Difference 4HMO_5HMO	KO	definition	Species	fasta_header_defition	higher_in
+	3,56060565331577	-0,77134617169698	K01704	3-isopropylmalate/(R)-2-methylmalate dehydratase small	Bifidobacterium bifidum	3-isopropylmalate dehydratase small subunit	5HMO
+	3,0222915436294	-1,02126451333364	K00790	UDP-N-acetylglucosamine 1-carboxyvinyltransferase [EC:2.5.1.7]	Bifidobacterium bifidum	UDP-N-acetylglucosamine 1-carboxyvinyltransferase	5HMO
+	12,4301663984928	-1,35419801870982	K06346	spoIIIJ-associated protein NA	Bifidobacterium bifidum	R3H domain protein	5HMO
+	3,45189414217995	-0,87644534640842	K02990	small subunit ribosomal	Bifidobacterium bifidum	30S ribosomal protein S6	5HMO
+	8,12839681420682	-1,16144364409976	#N/A	#N/A	Bifidobacterium bifidum	Cell division initiation protein	5HMO
+	5,80250961824481	-0,94055097632938	K01653	acetolactate synthase I/III	Bifidobacterium bifidum	Acetolactate synthase small subunit	5HMO
+	8,1859247396077	-1,34738869137234	#N/A	#N/A	Bifidobacterium bifidum	DUF4032 domain-containing protein	5HMO
+	11,2757117203446	-1,3582829369439	K02884	large subunit ribosomal	Bifidobacterium bifidum	50S ribosomal protein L19	5HMO
+	3,3450072144574	-0,935346153047349	K04047	starvation-inducible DNA-binding protein	Bifidobacterium bifidum	DNA starvation/stationary phase protection protein	5HMO
+	3,13719398687954	-1,38566627767351	#N/A	#N/A	Bifidobacterium bifidum	Secreted protein	5HMO
+	8,36199670113984	-0,974616315629747	K00948	ribose-phosphate pyrophosphokinase [EC:2.7.6.1]	Bifidobacterium bifidum	Phosphoribosyl pyrophosphate synthase	5HMO
+	11,7103152378227	-1,45231722460853	K03111	single-strand DNA-binding protein	Bifidobacterium bifidum	Single-stranded DNA-binding protein	5HMO
+	13,0464248795045	-1,73482305473752	K00847	fructokinase [EC:2.7.1.4] NA	Bifidobacterium bifidum	2-dehydro-3-deoxygluconokinase	5HMO
+	2,61801406406087	-0,998027337921989	K02887	large subunit ribosomal	Bifidobacterium bifidum	50S ribosomal protein L20	5HMO
+	3,24652368544826	-0,735557344224719	K02483	two-component system, OmpR	Bifidobacterium bifidum	DNA-binding response regulator	5HMO
+	2,83890657286201	-0,910033994250827	K01880	glycyl-tRNA synthetase [EC:6.1.1.14]	Bifidobacterium bifidum	Glycine--tRNA ligase	5HMO
+	14,4674039509355	-2,92828999625312	K04074	cell division initiation	Bifidobacterium bifidum	Cell wall synthesis protein Wag31	5HMO
+	9,01049408195865	-1,41805231571198	#N/A	#N/A	Bifidobacterium bifidum	Putative secreted protein	5HMO
+	12,7728265465083	-1,52904080020057	K00058	D-3-phosphoglycerate dehydrogenase /	Bifidobacterium bifidum	D-3-phosphoglycerate dehydrogenase	5HMO
+	8,78432978753576	-1,01871473259396	K01868	threonyl-tRNA synthetase [EC:6.1.1.3]	Bifidobacterium bifidum	Threonine--tRNA ligase	5HMO
+	11,5840642967508	-1,30372084511651	#N/A	#N/A	Bifidobacterium bifidum	NAD-dependent epimerase/dehydratase family protein	5HMO
+	4,46810466645198	-1,0791293780009	K00700	1,4-alpha-glucan branching enzyme	Bifidobacterium bifidum	1,4-alpha-glucan branching enzyme GlgB	5HMO
+	12,8167576707815	-1,61316782898373	K22010	two-component system, response	Bifidobacterium bifidum	Response regulator	5HMO
+	2,8900562020866	-0,777005857891506	K01933	phosphoribosylformylglycinamidine cyclo-ligase [EC:6.3.3.1]	Bifidobacterium bifidum	Phosphoribosylformylglycinamidine cyclo-ligase	5HMO
+	4,79356808427102	-0,658263577355279	K00950	2-amino-4-hydroxy-6-hydroxymethyldihydropteridine diphosphokinase [EC:2.7.6.3]	Bifidobacterium bifidum	Bifunctional folate synthesis protein	5HMO
+	7,5465358009265	-1,18485012319353	K00560	thymidylate synthase [EC:2.1.1.45]	Bifidobacterium bifidum	Thymidylate synthase	5HMO
+	6,60423561707477	-0,991965505811904	#N/A	#N/A	Bifidobacterium bifidum	Lysine decarboxylase family	5HMO
+	10,3236967746207	-1,03080096509722	K04095	cell filamentation protein,	Bifidobacterium bifidum	Cell filamentation protein	5HMO
+	17,6715196533626	-2,05358782079485	K18189	translational activator of	Bifidobacterium bifidum	Probable transcriptional regulatory protein B0085_1800	5HMO
+	8,02374920917054	-0,940229256947835	K09762	cell division protein	Bifidobacterium bifidum	Probable cell division protein WhiA	5HMO
+	2,34650976061886	-0,927152527703178	K09903	uridylate kinase [EC:2.7.4.22]	Bifidobacterium bifidum	Uridylate kinase	5HMO
+	14,0610861855958	-1,58863212002648	K01873	valyl-tRNA synthetase [EC:6.1.1.9]	Bifidobacterium bifidum	Valine--tRNA ligase	5HMO
+	6,90406709461727	-0,965264466073778	K00868	pyridoxine kinase [EC:2.7.1.35]	Bifidobacterium bifidum	pyridoxal kinase	5HMO
+	2,96613346334114	-0,872351752387154	K04567	lysyl-tRNA synthetase, class	Bifidobacterium bifidum	Lysine--tRNA ligase	5HMO
+	5,11592629239125	-0,705292728212145	#N/A	#N/A	Bifidobacterium bifidum	Peptidyl-prolyl cis-trans isomerase	5HMO
+	16,5124930151855	-1,83558224307166	K02931	large subunit ribosomal	Bifidobacterium bifidum	50S ribosomal protein L5	5HMO
+	3,67396322521261	-1,25146627426148	K05808	putative sigma-54 modulation	Bifidobacterium bifidum	Ribosome hibernation promoting factor	5HMO
+	15,3003537932989	-2,62920554478963	K02355	elongation factor G	Bifidobacterium bifidum	Elongation factor G	5HMO
+	16,6859165166846	-1,92013082239363	K02109	F-type H+-transporting ATPase	Bifidobacterium bifidum	ATP synthase subunit b	5HMO
+	5,82436277838594	-0,790610022015042	K04751	nitrogen regulatory protein	Bifidobacterium breve	Nitrogen regulatory protein P-II	5HMO
+	5,10195718250989	-0,748120294676887	K03149	thiazole synthase [EC:2.8.1.10]	Bifidobacterium bifidum	Thiazole synthase	5HMO
+	9,59277998432752	-1,07433987988366	K01673	carbonic anhydrase [EC:4.2.1.1]	Bifidobacterium bifidum	Carbonic anhydrase	5HMO
+	10,9711356374733	-1,3060847123464	K03798	cell division protease	Bifidobacterium bifidum	ATP-dependent zinc metalloprotease FtsH	5HMO
+	3,73361428931758	-0,962829377916123	#N/A	#N/A	Bifidobacterium bifidum	DUF2662 domain-containing protein	5HMO
+	7,89246365721444	-1,47129674752553	K02039	phosphate transport system	Bifidobacterium bifidum	Phosphate-specific transport system accessory protein PhoU	5HMO
+	2,55234845320588	-1,29750671651628	K01835	phosphoglucomutase [EC:5.4.2.2] NA	Bifidobacterium bifidum	Alpha-D-glucose phosphate-specific phosphoglucomutase	5HMO
+	13,17147694803	-1,82241671615177	K02933	large subunit ribosomal	Bifidobacterium bifidum	50S ribosomal protein L6	5HMO
+	2,70964146129895	-1,18837980429331	K04072	acetaldehyde dehydrogenase /	Bifidobacterium bifidum	Aldehyde-alcohol dehydrogenase	5HMO
+	11,1037177697127	-1,2607157892651	K02956	small subunit ribosomal	Bifidobacterium bifidum	30S ribosomal protein S15	5HMO
+	13,6431770257223	-1,66745779249403	K02115	F-type H+-transporting ATPase	Bifidobacterium bifidum	ATP synthase gamma chain	5HMO
+	8,28590300114957	-1,08114496866862	K03110	fused signal recognition	Bifidobacterium bifidum	Signal recognition particle receptor FtsY	5HMO
+	13,445332985227	-1,27329687277476	K10914	CRP/FNR family transcriptional	Bifidobacterium bifidum	Crp/Fnr family transcriptional regulator	5HMO
+	4,65023255662379	-0,867830144034492	K02836	peptide chain release	Bifidobacterium bifidum	Peptide chain release factor 2	5HMO
+	10,4200247730941	-1,25679832034641	#N/A	#N/A	Bifidobacterium bifidum	DUF3710 domain-containing protein	5HMO
+	7,48894221773323	-0,706394010119968	K01756	adenylosuccinate lyase [EC:4.3.2.2]	Bifidobacterium bifidum	Adenylosuccinate lyase	5HMO
+	6,16979959475702	-0,993062098821004	K07736	CarD family transcriptional	Bifidobacterium bifidum	CarD family transcriptional regulator	5HMO
+	5,52327989401326	-0,906625284088983	K00266	glutamate synthase (NADPH)	Bifidobacterium bifidum	GltD Glutamate synthase [NADPH] small chain	5HMO
+	11,5404364609258	-1,1708752711614	K01588	5-(carboxyamino)imidazole ribonucleotide mutase	Bifidobacterium bifidum	N5-carboxyaminoimidazole ribonucleotide mutase	5HMO
+	12,5489254517863	-1,46814256244236	K01740	O-acetylhomoserine (thiol)-lyase [EC:2.5.1.49]	Bifidobacterium bifidum	MetY O-acetylhomoserine aminocarboxypropyltransferase	5HMO
+	7,57326362380287	-1,14658179548052	K02834	ribosome-binding factor A	Bifidobacterium bifidum	Ribosome-binding factor A	5HMO
+	1,90596143627489	-0,81021961900923	K03040	DNA-directed RNA polymerase	Bifidobacterium bifidum	DNA-directed RNA polymerase subunit alpha	5HMO
+	10,0990812224312	-1,28761973645952	K00939	adenylate kinase [EC:2.7.4.3]	Bifidobacterium bifidum	Adenylate kinase	5HMO
+	10,7595063440942	-1,30017607741886	K02895	large subunit ribosomal	Bifidobacterium bifidum	50S ribosomal protein L24	5HMO
+	8,80285282397776	-1,79975822236803	K02935	large subunit ribosomal	Bifidobacterium bifidum	50S ribosomal protein L7/L12	5HMO
+	4,66933861500567	-0,811474018626743	K09772	cell division inhibitor	Bifidobacterium bifidum	Cell division protein SepF	5HMO
+	3,72421837419999	-0,727794567743937	#N/A	#N/A	Bifidobacterium bifidum	UDP-N-acetylmuramyl peptide synthase	5HMO
+	14,1488734669589	-2,69713241524167	K04077	chaperonin GroEL [EC:5.6.1.7]	Bifidobacterium bifidum	Chaperonin GroEL	5HMO
+	4,85709765350071	-0,753147721290588	K03595	GTPase NA NA	Bifidobacterium bifidum	GTPase Era	5HMO
+	11,8017981202538	-1,5091475115882	K00765	ATP phosphoribosyltransferase [EC:2.4.2.17]	Bifidobacterium bifidum	ATP phosphoribosyltransferase	5HMO
+	2,84883995959557	-0,800618595547146	K02356	elongation factor P	Bifidobacterium bifidum	Elongation factor P	5HMO
+	1,76655064764822	-0,871717598703173	K02992	small subunit ribosomal	Bifidobacterium bifidum	30S ribosomal protein S7	5HMO
+	15,2098321500664	-1,74409992165036	K00033	6-phosphogluconate dehydrogenase [EC:1.1.1.44	Bifidobacterium bifidum	6-phosphogluconate dehydrogenase, decarboxylating	5HMO
+	11,6291029312969	-1,88058356444041	K02876	large subunit ribosomal	Bifidobacterium bifidum	50S ribosomal protein L15	5HMO
+	11,2997912529998	-0,948317501280044	K02036	phosphate transport system	Bifidobacterium bifidum	Beta-glucosides-specific IIA component	5HMO
+	8,7066696757965	-0,871461550394693	#N/A	#N/A	Bifidobacterium bifidum	AccD Acetyl-/propionyl-CoA carboxylase beta chain	5HMO
+	15,3615798611672	-1,80382451746199	K01507	inorganic pyrophosphatase [EC:3.6.1.1]	Bifidobacterium bifidum	Inorganic pyrophosphatase	5HMO
+	17,4500112727816	-2,29606593979729	K02026	multiple sugar transport	Bifidobacterium bifidum	ABC transporter, permease protein	5HMO
+	17,3453069563187	-2,31938175360362	K00925	acetate kinase [EC:2.7.2.1]	Bifidobacterium bifidum	Acetate kinase	5HMO
+	12,9421149841347	-1,48507722218831	#N/A	#N/A	Bifidobacterium bifidum	Nucleotide-binding universal stress protein, UspA family	5HMO
+	14,8962711776699	-1,61487589942084	#N/A	#N/A	Bifidobacterium bifidum	HcaD protein	5HMO
+	9,33309557010943	-0,906269788742065	#N/A	#N/A	Bifidobacterium bifidum	DUF3071 domain-containing protein	5HMO
+	15,1096023824174	-2,36222169134352	#N/A	#N/A	Bifidobacterium bifidum	ABC transporter, permease protein	5HMO
+	8,5262913368467	-0,981190880139669	#N/A	#N/A	Bifidobacterium bifidum	ABC transporter permease	5HMO
+	5,56624090885873	-0,66304549905989	K06941	23S rRNA (adenine2503-C2)-methyltransferase	Bifidobacterium bifidum	Probable dual-specificity RNA methyltransferase RlmN	5HMO
+	4,92951244243061	-1,4790651400884	K02357	elongation factor Ts	Bifidobacterium bifidum	Elongation factor Ts	5HMO
+	4,3989626513391	-1,0724969042672	K01736	chorismate synthase [EC:4.2.3.5]	Bifidobacterium bifidum	Chorismate synthase	5HMO
+	1,6088578340695	-0,903349108166164	K02863	large subunit ribosomal	Bifidobacterium bifidum	50S ribosomal protein L1	5HMO
+	2,44349764304248	-0,908841451009113	K00053	ketol-acid reductoisomerase [EC:1.1.1.86]	Bifidobacterium bifidum	Ketol-acid reductoisomerase (NADP(+))	5HMO
+	12,6050980411056	-1,26225250297122	K06221	2,5-diketo-D-gluconate reductase A	Bifidobacterium bifidum	2,5-diketo-D-gluconic acid reductase	5HMO
+	6,64030586549655	-0,890765918625726	#N/A	#N/A	Bifidobacterium bifidum	Bifunctional protein FolD	5HMO
+	10,5341470260604	-1,04273825221592	K00610	aspartate carbamoyltransferase regulatory	Bifidobacterium bifidum	Aspartate carbamoyltransferase regulatory chain, allosteric domain protein	5HMO
+	9,17484457471915	-0,976155042648315	#N/A	#N/A	Bifidobacterium bifidum	Succinate--CoA ligase [ADP-forming] subunit beta	5HMO
+	3,45416383739714	-0,702028804355198	K03687	molecular chaperone GrpE	Bifidobacterium bifidum	Protein GrpE	5HMO
+	11,1297536831713	-1,34668503867255	K07386	putative endopeptidase [EC:3.4.24.-]	Bifidobacterium bifidum	Peptidase M13	5HMO
+	10,3434403027307	-1,23823824193743	K00705	4-alpha-glucanotransferase [EC:2.4.1.25] NA	Bifidobacterium bifidum	4-alpha-glucanotransferase	5HMO
+	5,36513599245373	-0,788015140427484	K06168	tRNA-2-methylthio-N6-dimethylallyladenosine synthase [EC:2.8.4.3]	Bifidobacterium bifidum	tRNA-2-methylthio-N(6)-dimethylallyladenosine synthase	5HMO
+	5,44178797738738	-0,685016539361742	K03657	ATP-dependent DNA helicase	Bifidobacterium bifidum	DNA helicase	5HMO
+	11,0402565461728	-1,20491903358036	#N/A	#N/A	Bifidobacterium bifidum	Glucose-6-phosphate dehydrogenase assembly protein OpcA	5HMO
+	6,06966027362433	-0,748590151468913	#N/A	#N/A	Bifidobacterium bifidum	Restriction endonuclease XhoI	5HMO
+	4,69437501069481	-1,01970325575935	K00133	aspartate-semialdehyde dehydrogenase [EC:1.2.1.11]	Bifidobacterium bifidum	Asd aspartate-semialdehyde dehydrogenase	5HMO
+	5,12385282515991	-0,88421356678009	#N/A	#N/A	Bifidobacterium bifidum	Transporter, major intrinsic protein family protein	5HMO
+	5,07577340293006	-0,988078249825372	K01889	phenylalanyl-tRNA synthetase alpha	Bifidobacterium bifidum	Phenylalanine--tRNA ligase alpha subunit	5HMO
+	3,23246057602711	-1,21043184068468	K02967	small subunit ribosomal	Bifidobacterium bifidum	30S ribosomal protein S2	5HMO
+	8,39956289040963	-1,47715669208103	K01990	ABC-2 type transport	Bifidobacterium bifidum	ABC transporter ATP-binding protein	5HMO
+	16,5792139207083	-2,49027793937259	K01190	beta-galactosidase [EC:3.2.1.23] NA	Bifidobacterium bifidum	Beta-galactosidase	5HMO
+	8,05746683528162	-0,833934545516968	#N/A	#N/A	Bifidobacterium bifidum	Transglutaminase	5HMO
+	14,4537161941921	-1,50132544835408	K03426	NAD+ diphosphatase [EC:3.6.1.22]	Bifidobacterium bifidum	NAD(+) diphosphatase	5HMO
+	4,21813402110943	-0,809046003553601	#N/A	#N/A	Bifidobacterium bifidum	Peptidyl-prolyl cis-trans isomerase	5HMO
+	5,40614062649866	-0,924120598369175	#N/A	#N/A	Bifidobacterium bifidum	DUF948 domain-containing protein	5HMO
+	7,70112364204911	-1,14364100827111	K10007	glutamate transport system	Bifidobacterium bifidum	ABC transporter, permease protein	5HMO
+	3,86332352605235	-1,25846658812629	K00975	glucose-1-phosphate adenylyltransferase [EC:2.7.7.27]	Bifidobacterium bifidum	Glucose-1-phosphate adenylyltransferase	5HMO
+	2,4241822010002	-0,775423248608908	K01681	aconitate hydratase [EC:4.2.1.3]	Bifidobacterium bifidum	Aconitate hydratase	5HMO
+	4,43947876728015	-0,813782771428426	K01620	threonine aldolase [EC:4.1.2.48]	Bifidobacterium bifidum	Aminotransferase class I/II-fold pyridoxal phosphate-dependent enzyme	5HMO
+	10,5066951926037	-1,13766937785678	#N/A	#N/A	Bifidobacterium bifidum	histidine kinase	5HMO
+	14,3148301655393	-1,99786592854394	K02433	aspartyl-tRNA(Asn)/glutamyl-tRNA(Gln) amidotransferase subunit	Bifidobacterium bifidum	Glutamyl-tRNA(Gln) amidotransferase subunit A	5HMO
+	15,7578832927589	-2,0320334566964	K01426	amidase [EC:3.5.1.4] NA	Bifidobacterium bifidum	Glutamyl-tRNA(Gln) amidotransferase subunit A	5HMO
+	3,01915744549137	-0,924672113524543	K08659	dipeptidase [EC:3.4.-.-] NA	Bifidobacterium bifidum	Dipeptidase	5HMO
+	6,09330928159834	-0,802951057751974	K23393	lipid II isoglutaminyl	Bifidobacterium bifidum	Lipid II isoglutaminyl synthase (glutamine-hydrolyzing) subunit MurT	5HMO
+	7,71848158454278	-1,1557772424486	K01462	peptide deformylase [EC:3.5.1.88]	Bifidobacterium bifidum	Peptide deformylase	5HMO
+	13,5933122002041	-2,01589492956797	K00962	polyribonucleotide nucleotidyltransferase [EC:2.7.7.8]	Bifidobacterium bifidum	Polyribonucleotide nucleotidyltransferase	5HMO
+	9,02792174726786	-1,27770533826616	K03696	ATP-dependent Clp protease	Bifidobacterium bifidum	ATP-dependent Clp protease ATP-binding subunit	5HMO
+	8,83103123440243	-1,27808103296492	#N/A	#N/A	Bifidobacterium bifidum	DUF3043 domain-containing protein	5HMO
+	2,62531968697217	-1,02128382523855	K04043	molecular chaperone DnaK	Bifidobacterium bifidum	Chaperone protein DnaK	5HMO
+	1,65083768842766	-0,943677133984037	K02945	small subunit ribosomal	Bifidobacterium bifidum	30S ribosomal protein S1	5HMO
+	6,5256429947397	-1,21176673306359	K01875	seryl-tRNA synthetase [EC:6.1.1.11]	Bifidobacterium bifidum	Serine--tRNA ligase	5HMO
+	8,52366855328128	-1,62839807404412	K02881	large subunit ribosomal	Bifidobacterium bifidum	50S ribosomal protein L18	5HMO
+	2,04564542612493	-0,834971838527254	K02434	aspartyl-tRNA(Asn)/glutamyl-tRNA(Gln) amidotransferase subunit	Bifidobacterium bifidum	Aspartyl/glutamyl-tRNA(Asn/Gln) amidotransferase subunit B	5HMO
+	4,99036629991537	-1,24290672938029	K03106	signal recognition particle	Bifidobacterium bifidum	Signal recognition particle protein	5HMO
+	2,00102863922277	-0,914801756540934	K02886	large subunit ribosomal	Bifidobacterium bifidum	50S ribosomal protein L2	5HMO
+	4,29052572358207	-0,687034593688117	K01624	fructose-bisphosphate aldolase, class	Bifidobacterium bifidum	Fructose-bisphosphate aldolase	5HMO
+	11,9687635609666	-1,02436280250549	K06889	uncharacterized protein NA	Bifidobacterium bifidum	Alpha/beta hydrolase	5HMO
+	6,50517244593766	-1,52824298540751	#N/A	#N/A	Bifidobacterium bifidum	Phosphoenolpyruvate-protein phosphotransferase	5HMO
+	8,55884011729945	-0,925979759958055	#N/A	#N/A	Bifidobacterium bifidum	4-phosphoerythronate dehydrogenase	5HMO
+	11,0525159696617	-1,45685360166762	#N/A	#N/A	Bifidobacterium bifidum	Circularly permuted type 2 ATP-grasp protein	5HMO
+	10,1156435537784	-0,951832572619121	#N/A	#N/A	Bifidobacterium bifidum	Poly(Hydroxyalcanoate) granule associated protein (Phasin)	5HMO
+	9,40179849396341	-1,26577201154497	K01866	tyrosyl-tRNA synthetase [EC:6.1.1.1]	Bifidobacterium bifidum	Tyrosine--tRNA ligase	5HMO
+	3,25772972138638	-0,877158814006381	#N/A	#N/A	Bifidobacterium bifidum	Aldo/keto reductase	5HMO
+	2,60007982622199	-0,742874476644729	K01703	3-isopropylmalate/(R)-2-methylmalate dehydratase large	Bifidobacterium bifidum	3-isopropylmalate dehydratase large subunit	5HMO
+	4,83373322336038	-0,73162157005734	#N/A	#N/A	Bifidobacterium bifidum	Dihydroorotate oxidase	5HMO
+	5,38039233011617	-1,06531429290772	K03475	ascorbate PTS system	Bifidobacterium bifidum	PTS system IIC component, L-Asc family	5HMO
+	4,02055804442445	0,792471249898274	#N/A	#N/A	Bacteroides fragilis	Protein of uncharacterized function (DUF2874)	4HMO
+	5,18239605632634	-0,903585897551643	K00384	thioredoxin reductase (NADPH)	Bifidobacterium bifidum	Thioredoxin-disulfide reductase	5HMO
+	12,863604604722	-2,25833004050785	K00873	pyruvate kinase [EC:2.7.1.40]	Bifidobacterium bifidum	Pyruvate kinase	5HMO
+	3,0776934830026	-0,732947945594788	K04069	pyruvate formate lyase	Bifidobacterium bifidum	Pyruvate formate-lyase-activating enzyme	5HMO
+	7,58699513112683	-0,89522295527988	K01243	adenosylhomocysteine nucleosidase [EC:3.2.2.9]	Bifidobacterium bifidum	adenosylhomocysteine nucleosidase	5HMO
+	9,95803074218671	-2,42125103208754	K01784	UDP-glucose 4-epimerase [EC:5.1.3.2]	Bifidobacterium bifidum	UDP-glucose 4-epimerase	5HMO
+	10,6253916166004	-1,12023438347711	K02031	peptide/nickel transport system	Bifidobacterium bifidum	ABC transporter ATP-binding protein	5HMO
+	13,5168366066423	-1,76886400911543	K02878	large subunit ribosomal	Bifidobacterium bifidum	50S ribosomal protein L16	5HMO
+	8,76810176373463	-1,04321536752913	K03924	MoxR-like ATPase [EC:3.6.3.-]	Bifidobacterium bifidum	ATPase associated with various cellular activities, AAA3	5HMO
+	5,60962522942641	-0,671412772602506	K06221	2,5-diketo-D-gluconate reductase A	Bifidobacterium bifidum	2,5-didehydrogluconate reductase	5HMO
+	5,51691841353009	-1,15865589512719	K00762	orotate phosphoribosyltransferase [EC:2.4.2.10]	Bifidobacterium bifidum	Orotate phosphoribosyltransferase	5HMO
+	13,4160254896623	-2,41416030459934	K00615	transketolase [EC:2.2.1.1] NA	Bifidobacterium bifidum	transketolase	5HMO
+	9,36249480725722	-1,21537228425344	K02077	zinc/manganese transport system	Bifidobacterium bifidum	ABC transporter, substrate-binding protein	5HMO
+	3,76676317075609	-1,10059213638306	K03545	trigger factor NA	Bifidobacterium bifidum	Trigger factor	5HMO
+	15,5778415975347	-1,47459285789066	#N/A	#N/A	Bifidobacterium bifidum	Hydrolase, NUDIX family	5HMO
+	8,88730980080376	-0,908808443281385	K07040	DUF177 domain-containing protein	Bifidobacterium bifidum	Putative ACR	5HMO
+	9,0942157019344	-1,22810153166453	K01591	orotidine-5'-phosphate decarboxylase [EC:4.1.1.23]	Bifidobacterium bifidum	Orotidine 5-phosphate decarboxylase	5HMO
+	9,05024410591967	-1,06381155384911	#N/A	#N/A	Bifidobacterium bifidum	Phosphoribosyl-ATP pyrophosphatase	5HMO
+	6,83511094510975	-0,874078181054856	K01626	3-deoxy-7-phosphoheptulonate synthase [EC:2.5.1.54]	Bifidobacterium bifidum	Phospho-2-dehydro-3-deoxyheptonate aldolase	5HMO
+	3,79857935457817	-0,733253147866991	#N/A	#N/A	Bifidobacterium bifidum	ABC transporter	5HMO
+	5,11091447025871	-1,06099365817176	K03431	phosphoglucosamine mutase [EC:5.4.2.10]	Bifidobacterium bifidum	Phosphoglucosamine mutase	5HMO
+	2,86964091064796	-1,05625282393561	K02897	large subunit ribosomal	Bifidobacterium bifidum	50S ribosomal protein L25	5HMO
+	13,5654849305171	-1,01010155677795	#N/A	#N/A	Bifidobacterium bifidum	Choloylglycine hydrolase	5HMO
+	9,67353857358543	-0,973107642597623	K13829	shikimate kinase /	Bifidobacterium bifidum	Multifunctional fusion protein	5HMO
+	8,85363331322075	-0,890233662393359	K01735	3-dehydroquinate synthase [EC:4.2.3.4]	Bifidobacterium bifidum	Multifunctional fusion protein	5HMO
+	7,77943015537847	-1,017384396659	K00891	shikimate kinase [EC:2.7.1.71]	Bifidobacterium bifidum	Multifunctional fusion protein	5HMO
+	4,99481003758443	-1,28183419174618	K00325	H+-translocating NAD(P) transhydrogenase	Bifidobacterium bifidum	NAD(P) transhydrogenase subunit beta	5HMO
+	11,582067411046	-1,5364136563407	K02051	NitT/TauT family transport	Bifidobacterium bifidum	NMT1/THI5-like protein	5HMO
+	7,13414229751455	-0,931484566794502	K03596	GTP-binding protein LepA	Bifidobacterium bifidum	Elongation factor 4	5HMO
+	5,32328989045075	-0,851156711578369	K11717	cysteine desulfurase /	Bifidobacterium bifidum	Cysteine desulfurase	5HMO
+	8,57305756164344	-1,21068840556674	#N/A	#N/A	Bifidobacterium bifidum	Uncharacterized protein	5HMO
+	12,3865235970483	-1,44948132832845	#N/A	#N/A	Bifidobacterium bifidum	Uncharacterized protein	5HMO
+	3,83982585954323	-1,09416335158878	K16148	alpha-maltose-1-phosphate synthase [EC:2.4.1.342]	Bifidobacterium bifidum	Glycogen synthase, Corynebacterium family	5HMO
+	8,85070565090846	-1,1607336335712	K01872	alanyl-tRNA synthetase [EC:6.1.1.7]	Bifidobacterium bifidum	Alanine--tRNA ligase	5HMO
+	11,8116714043085	-1,2760511636734	#N/A	#N/A	Bifidobacterium bifidum	Phosphoglycerate mutase family protein (Fragment)	5HMO
+	13,4308341677415	-1,08364460203383	#N/A	#N/A	Bifidobacterium bifidum	ErfK/YbiS/YcfS/YnhG	5HMO
+	18,1293363735068	-2,87575419743856	K15923	alpha-L-fucosidase 2 [EC:3.2.1.51]	Bifidobacterium bifidum	Bacterial group 2 Ig-like protein (Fragment)	5HMO
+	6,63830916454555	-0,867684324582418	#N/A	#N/A	Bifidobacterium bifidum	Phosphatidate phosphatase APP1 catalytic domain-containing protein	5HMO
+	3,54500062692213	-0,710739493370056	K07082	UPF0755 protein NA	Bifidobacterium bifidum	Endolytic murein transglycosylase	5HMO
+	9,00145528946578	-1,23234037558238	#N/A	#N/A	Bifidobacterium bifidum	peptidoglycan glycosyltransferase	5HMO
+	13,7084731222646	-1,36300663153331	#N/A	#N/A	Bifidobacterium bifidum	Raf-like protein	5HMO
+	11,2903150267937	-1,66092216968536	#N/A	#N/A	Bifidobacterium bifidum	Oxidoreductase, FAD/FMN-binding protein	5HMO
+	11,774981517144	-1,54399539364709	K01885	glutamyl-tRNA synthetase [EC:6.1.1.17]	Bifidobacterium bifidum	Glutamate--tRNA ligase	5HMO
+	13,2279316996535	-1,41810700628493	K01652	acetolactate synthase I/II/III	Bifidobacterium bifidum	Acetolactate synthase	5HMO
+	11,9147945971602	-1,63065587149726	#N/A	#N/A	Bifidobacterium bifidum	formate--tetrahydrofolate ligase	5HMO
+	9,17537885459873	-1,3250132534239	K02529	LacI family transcriptional	Bifidobacterium bifidum	LacI family DNA-binding transcriptional regulator	5HMO
+	16,7673496399816	-1,86245569917891	K01810	glucose-6-phosphate isomerase [EC:5.3.1.9]	Bifidobacterium bifidum	Glucose-6-phosphate isomerase	5HMO
+	11,3236516134807	-1,11531040403578	#N/A	#N/A	Bifidobacterium bifidum	Peptidyl-prolyl cis-trans isomerase	5HMO
+	5,34871256050839	-0,735661811298794	K05838	putative thioredoxin NA	Bifidobacterium bifidum	Tetratricopeptide repeat protein	5HMO
+	10,6538214199633	-1,90493471092648	#N/A	#N/A	Bifidobacterium bifidum	Lacto-N-biose phosphorylase-like N-terminal TIM barrel domain-containing protein (Fragment)	5HMO
+	10,6204393272028	-0,949316302935282	#N/A	#N/A	Bifidobacterium bifidum	Sugar-binding protein	5HMO
+	12,0394939376246	-1,56875703069899	#N/A	#N/A	Bifidobacterium bifidum	DUF4916 domain-containing protein	5HMO
+	10,1949284999959	-0,907155089908176	K01354	oligopeptidase B [EC:3.4.21.83]	Bifidobacterium bifidum	Peptidase, S9A/B/C family, catalytic domain protein	5HMO
+	12,838607232759	-1,4238674905565	K00052	3-isopropylmalate dehydrogenase [EC:1.1.1.85]	Bifidobacterium bifidum	3-isopropylmalate dehydrogenase	5HMO
+	13,0023205888739	-1,22107609113058	K00254	dihydroorotate dehydrogenase [EC:1.3.5.2]	Bifidobacterium bifidum	Dihydroorotate oxidase	5HMO
+	7,48398002056889	-1,33370657761892	#N/A	#N/A	Bifidobacterium bifidum	Acyltransferase	5HMO
+	5,20017493168178	-0,88250309891171	K03979	GTPase [EC:3.6.5.-] NA	Bifidobacterium bifidum	GTPase Obg	5HMO
+	4,7304101105092	-1,10349489582909	K00763	nicotinate phosphoribosyltransferase [EC:6.3.4.21]	Bifidobacterium bifidum	Nicotinate phosphoribosyltransferase	5HMO
+	6,89193865568351	-0,888122068511116	K01883	cysteinyl-tRNA synthetase [EC:6.1.1.16]	Bifidobacterium bifidum	Cysteine--tRNA ligase	5HMO
+	9,52449331123026	-1,145985616578	#N/A	#N/A	Bifidobacterium bifidum	Glycerophosphodiester phosphodiesterase family protein	5HMO
+	5,0205918441464	-1,03256889184316	K00003	homoserine dehydrogenase [EC:1.1.1.3]	Bifidobacterium bifidum	Homoserine dehydrogenase	5HMO
+	9,92885412312333	-0,864130549960666	K00989	ribonuclease PH [EC:2.7.7.56]	Bifidobacterium bifidum	Ribonuclease PH	5HMO
+	5,48807165698732	-1,03893617788951	K08300	ribonuclease E [EC:3.1.26.12]	Bifidobacterium bifidum	S1 RNA binding domain protein	5HMO
+	7,24994456690437	-0,716615160306294	#N/A	#N/A	Bifidobacterium bifidum	Long-chain fatty acid--CoA ligase (Fragment)	5HMO
+	9,46528023376007	-1,60912254121568	K02959	small subunit ribosomal	Bifidobacterium bifidum	30S ribosomal protein S16	5HMO
+	13,7294191770609	-1,44466333919101	K01887	arginyl-tRNA synthetase [EC:6.1.1.19]	Bifidobacterium bifidum	Arginine--tRNA ligase	5HMO
+	5,5781530512063	-1,10852065351274	K07729	putative transcriptional regulator	Bifidobacterium bifidum	DNA-binding helix-turn-helix protein	5HMO
+	15,3082989190562	-1,58414110872481	#N/A	#N/A	Bifidobacterium bifidum	Kinase, PfkB family	5HMO
+	15,892507329847	-3,57282669014401	K17624	endo-alpha-N-acetylgalactosaminidase [EC:3.2.1.97] NA	Bifidobacterium bifidum	Endo-alpha-N-acetylgalactosaminidase, cellwall anchor protein family	5HMO
+	3,21747931237296	-0,752385099728903	K02601	transcription termination/antitermination protein	Bifidobacterium bifidum	Transcription termination/antitermination protein NusG	5HMO
+	12,623434857055	-1,62578413221571	K01921	D-alanine-D-alanine ligase [EC:6.3.2.4]	Bifidobacterium bifidum	D-alanine--D-alanine ligase	5HMO
+	6,61528025873757	-1,16405925485823	K00057	glycerol-3-phosphate dehydrogenase (NAD(P)+)	Bifidobacterium bifidum	Glycerol-3-phosphate dehydrogenase [NAD(P)+]	5HMO
+	7,66577330449114	-0,68275260925293	K03695	ATP-dependent Clp protease	Bifidobacterium bifidum	Chaperone protein ClpB	5HMO
+	7,22896779937519	-0,711626370747884	K01586	diaminopimelate decarboxylase [EC:4.1.1.20]	Bifidobacterium bifidum	Diaminopimelate decarboxylase	5HMO
+	3,23457831167059	-0,825307647387187	K02838	ribosome recycling factor	Bifidobacterium bifidum	Ribosome-recycling factor	5HMO
+	15,3778874202791	-1,53668483098348	K00812	aspartate aminotransferase [EC:2.6.1.1]	Bifidobacterium bifidum	Aminotransferase	5HMO
+	12,8217698703217	-1,63491033183204	#N/A	#N/A	Bifidobacterium bifidum	Putative ATP synthase F0, A subunit	5HMO
+	14,7641604002066	-1,97645766205258	#N/A	#N/A	Bifidobacterium bifidum	Putative 1,3-beta-galactosyl-N-acetylhexosamine phosphorylase (Fragment)	5HMO
+	9,83142319910913	-1,00940260622236	K11358	aspartate aminotransferase [EC:2.6.1.1]	Bifidobacterium bifidum	Aminotransferase	5HMO
+	15,7691957215142	-1,95219914118449	#N/A	#N/A	Bifidobacterium bifidum	Lacto-N-biose phosphorylase-like N-terminal TIM barrel domain-containing protein (Fragment)	5HMO
+	19,2809517257013	-2,49204921722412	#N/A	#N/A	Bifidobacterium bifidum	Putative glucose-specific phosphotransferase enzyme IIA component	5HMO
+	13,8159511542972	-2,50177870856391	#N/A	#N/A	Bifidobacterium bifidum	PTS system, N-acetylglucosamine-specific IIBC component	5HMO
+	13,6385153567705	-1,78068588839637	#N/A	#N/A	Bifidobacterium bifidum	IMP dehydrogenase family protein	5HMO
+	8,07320159589238	-1,04631348450979	#N/A	#N/A	Bifidobacterium bifidum	ABC-type xylose transport system, substrate-binding protein	5HMO
+	8,35186882238411	-0,84236776828766	K00982	[glutamine synthetase] adenylyltransferase	Bifidobacterium bifidum	[glutamate--ammonia-ligase] adenylyltransferase	5HMO
+	15,2169655594195	-1,77739157941606	#N/A	#N/A	Bifidobacterium bifidum	Putative 1,3-beta-galactosyl-N-acetylhexosamine phosphorylase (Fragment)	5HMO
+	9,88967190690782	-1,00875879658593	K00948	ribose-phosphate pyrophosphokinase [EC:2.7.6.1]	Bifidobacterium bifidum	Ribose-phosphate pyrophosphokinase	5HMO
+	5,30766677491133	-0,724846389558579	K00147	glutamate-5-semialdehyde dehydrogenase [EC:1.2.1.41]	Bifidobacterium bifidum	Gamma-glutamyl phosphate reductase	5HMO
+	14,4233531220694	-3,66557053724925	K02027	multiple sugar transport	Bifidobacterium bifidum	ABC transporter, solute-binding protein	5HMO
+	8,78539689246595	-1,23409549395243	K01897	long-chain acyl-CoA synthetase	Bifidobacterium bifidum	AMP-binding enzyme	5HMO
+	7,70982281009376	-1,16909368832906	K01897	long-chain acyl-CoA synthetase	Bifidobacterium bifidum	AMP-binding enzyme	5HMO
+	12,0536958378436	-2,05821903546651	K02003	putative ABC transport	Bifidobacterium bifidum	ABC transporter, ATP-binding protein	5HMO
+	10,3583996238018	-1,53252139356401	K01755	argininosuccinate lyase [EC:4.3.2.1]	Bifidobacterium bifidum	Argininosuccinate lyase	5HMO
+	12,8522228517555	-1,06459894445207	#N/A	#N/A	Bifidobacterium bifidum	Phosphoglycerate mutase family protein	5HMO
+	8,59405515731127	-1,25163017378913	K01733	threonine synthase [EC:4.2.3.1]	Bifidobacterium bifidum	Threonine synthase	5HMO
+	6,47415396140927	-1,36191467444102	K01869	leucyl-tRNA synthetase [EC:6.1.1.4]	Bifidobacterium bifidum	Leucine--tRNA ligase	5HMO
+	8,13648807183121	-1,2349114285575	#N/A	#N/A	Bifidobacterium bifidum	DUF304 domain-containing protein	5HMO
+	12,2755299551174	-1,564960665173	K02004	putative ABC transport	Bifidobacterium bifidum	Efflux ABC transporter, permease protein	5HMO
+	12,1878996531289	-1,72624623775482	K01740	O-acetylhomoserine (thiol)-lyase [EC:2.5.1.49]	Bifidobacterium bifidum	O-acetylhomoserine aminocarboxypropyltransferase/cysteine synthase	5HMO
+	6,38647822234549	-1,04560499721103	K02823	dihydroorotate dehydrogenase electron	Bifidobacterium bifidum	Oxidoreductase NAD-binding domain protein	5HMO
+	10,5729886616789	-1,91268086433411	K00963	UTP--glucose-1-phosphate uridylyltransferase [EC:2.7.7.9]	Bifidobacterium bifidum	UTP--glucose-1-phosphate uridylyltransferase	5HMO
+	11,4768710832098	-1,12706548637814	K00239	succinate dehydrogenase flavoprotein	Bifidobacterium bifidum	succinate dehydrogenase	5HMO
+	9,01517534949247	-1,2282215224372	#N/A	#N/A	Bifidobacterium bifidum	PASTA domain-containing protein	5HMO
+	9,80117769615763	-1,20299592283037	K01465	dihydroorotase [EC:3.5.2.3] NA	Bifidobacterium bifidum	Amidohydrolase family protein	5HMO
+	17,2885049688062	-1,61220819420285	K17828	dihydroorotate dehydrogenase (NAD+)	Bifidobacterium bifidum	Dihydroorotate dehydrogenase	5HMO
+	10,2767741878933	-1,43399908807543	K00549	5-methyltetrahydropteroyltriglutamate--homocysteine methyltransferase [EC:2.1.1.14]	Bifidobacterium bifidum	5-methyltetrahydropteroyltriglutamate--homocysteine methyltransferase	5HMO
+	7,54240381794671	-0,982313818401761	#N/A	#N/A	Bifidobacterium bifidum	Oxidoreductase, short chain dehydrogenase/reductase family protein	5HMO
+	8,61701209820417	-0,834447264671326	#N/A	#N/A	Bifidobacterium bifidum	DUF4012 domain-containing protein	5HMO
+	5,98152122830607	-0,892493791050381	K01695	tryptophan synthase alpha	Bifidobacterium bifidum	Tryptophan synthase alpha chain	5HMO
+	10,20062298102	-1,24755775928497	#N/A	#N/A	Bifidobacterium bifidum	Predicted DNA-binding transcriptional regulator YafY, contains an HTH and WYL domains	5HMO
+	8,72832675980846	-1,35281225045522	K00609	aspartate carbamoyltransferase catalytic	Bifidobacterium bifidum	Aspartate carbamoyltransferase	5HMO
+	6,74959072860963	-0,785709328121609	K01091	phosphoglycolate phosphatase [EC:3.1.3.18]	Bifidobacterium bifidum	Haloacid dehalogenase-like hydrolase	5HMO
+	5,20914751505181	-1,04479547341665	K01783	ribulose-phosphate 3-epimerase [EC:5.1.3.1]	Bifidobacterium bifidum	Ribulose-phosphate 3-epimerase	5HMO
+	10,1195760627055	-1,41227638721466	K23997	ADP-dependent NAD(P)H-hydrate dehydratase	Bifidobacterium bifidum	Multifunctional fusion protein	5HMO
+	8,23225374623561	-0,848242203394571	#N/A	#N/A	Bifidobacterium bifidum	DUF881 domain-containing protein	5HMO
+	15,1037229344702	-2,07681029372745	#N/A	#N/A	Bifidobacterium bifidum	Long Rib domain-containing protein (Fragment)	5HMO
+	3,23629609003488	-0,729670537842644	K03977	GTPase NA NA	Bifidobacterium bifidum	Multifunctional fusion protein	5HMO
+	3,16472989006339	-0,741913490825229	K00945	CMP/dCMP kinase [EC:2.7.4.25]	Bifidobacterium bifidum	Multifunctional fusion protein	5HMO
+	12,5006787683581	-2,21320884757572	K12373	hexosaminidase [EC:3.2.1.52] NA	Bifidobacterium bifidum	Glycosyl hydrolase family 20, catalytic domain protein	5HMO
+	8,70158281043763	-1,48883953359392	K00602	phosphoribosylaminoimidazolecarboxamide formyltransferase /	Bifidobacterium bifidum	Bifunctional purine biosynthesis protein PurH	5HMO
+	12,753987372567	-1,50883905092875	K00761	uracil phosphoribosyltransferase [EC:2.4.2.9]	Bifidobacterium bifidum	Uracil phosphoribosyltransferase	5HMO
+	5,6149369970921	-0,866638700167338	K06178	23S rRNA pseudouridine2605	Bifidobacterium bifidum	Pseudouridine synthase	5HMO
+	11,4041743680073	-0,963236623340182	#N/A	#N/A	Bifidobacterium bifidum	Uncharacterized protein	5HMO
+	6,28824498681303	-1,00065533320109	#N/A	#N/A	Bifidobacterium bifidum	DnaJ domain protein	5HMO
+	12,4036211410327	-1,39510756068759	K01190	beta-galactosidase [EC:3.2.1.23] NA	Bifidobacterium bifidum	beta-galactosidase	5HMO
+	12,6055570954394	-1,69881391525269	K03168	DNA topoisomerase I	Bifidobacterium bifidum	DNA topoisomerase 1	5HMO
+	5,82821200128866	-0,904139889611137	#N/A	#N/A	Bifidobacterium bifidum	ACT domain protein	5HMO
+	7,80526350560039	-1,37388035986158	K01186	sialidase-1 [EC:3.2.1.18] NA	Bifidobacterium bifidum	BNR/Asp-box repeat protein	5HMO
+	11,7353210098156	-1,00348246097565	K16649	rhamnopyranosyl-N-acetylglucosaminyl-diphospho-decaprenol beta-1,3/1,4-galactofuranosyltransferase [EC:2.4.1.287]	Bifidobacterium bifidum	Glycosyltransferase, group 2 family protein	5HMO
+	8,66334902971513	-0,852899736828275	#N/A	#N/A	Bifidobacterium bifidum	Ser/Thr phosphatase family protein	5HMO
+	6,99572006665547	-0,973629236221313	#N/A	#N/A	Bifidobacterium bifidum	Phosphoglycerate mutase family protein	5HMO
+	10,5737392825322	-0,98181516594357	#N/A	#N/A	Bifidobacterium bifidum	ABC transporter, ATP-binding protein	5HMO
+	10,6891285000844	-1,55809288554721	K00937	polyphosphate kinase [EC:2.7.4.1]	Bifidobacterium bifidum	Polyphosphate kinase	5HMO
+	6,36173446330386	-1,02415064970652	#N/A	#N/A	Bifidobacterium bifidum	peptidoglycan glycosyltransferase	5HMO
+	16,4358448456728	-1,81937827004327	#N/A	#N/A	Bifidobacterium bifidum	Amine oxidase domain-containing protein	5HMO
+	11,4323413749682	-1,19351070457035	K02004	putative ABC transport	Bifidobacterium bifidum	ABC transporter permease	5HMO
+	6,91226960559788	-0,876401291953193	K01223	6-phospho-beta-glucosidase [EC:3.2.1.86] NA	Bifidobacterium bifidum	6-phospho-beta-glucosidase	5HMO
+	2,72186488993241	-0,910872022310892	K01649	2-isopropylmalate synthase [EC:2.3.3.13]	Bifidobacterium bifidum	2-isopropylmalate synthase	5HMO
+	11,8897591891978	-1,67051883538564	K02113	F-type H+-transporting ATPase	Bifidobacterium bifidum	ATP synthase subunit delta	5HMO
+	12,8902025417836	-3,32646726237403	K01186	sialidase-1 [EC:3.2.1.18] NA	Bifidobacterium bifidum	BNR/Asp-box repeat protein	5HMO
+	13,2444660812198	-3,33760105239021	K20276	large repetitive protein	Bifidobacterium bifidum	BNR/Asp-box repeat protein	5HMO
+	9,18603763761434	-1,00610448254479	#N/A	#N/A	Bifidobacterium bifidum	ABC transporter, substrate-binding protein, family 5	5HMO
+	9,93377508371553	-1,87228837278154	K16147	starch synthase (maltosyl-transferring)	Bifidobacterium bifidum	Alpha-1,4-glucan:maltose-1-phosphate maltosyltransferase	5HMO
+	10,0173393341963	-1,51449435287052	K03628	transcription termination factor	Bifidobacterium bifidum	Transcription termination factor Rho	5HMO
+	3,7909194539893	-1,12866795063019	K03320	ammonium transporter, Amt	Bifidobacterium bifidum	Ammonium transporter	5HMO
+	8,4659719228478	-1,0002326965332	K04092	chorismate mutase [EC:5.4.99.5]	Bifidobacterium bifidum	Chorismate mutase	5HMO
+	13,1843139703383	-1,09699165821076	K03688	ubiquinone biosynthesis protein	Bifidobacterium bifidum	ABC1 family protein	5HMO
+	5,85985552478559	-0,995273100005257	#N/A	#N/A	Bifidobacterium bifidum	Transcriptional regulator, TetR family	5HMO
+	11,7308511907824	-1,65873715612623	#N/A	#N/A	Bifidobacterium bifidum	Hyaluronoglucosaminidase	5HMO
+	12,522587876475	-0,82209140724606	K11753	riboflavin kinase /	Bifidobacterium bifidum	Riboflavin kinase	5HMO
+	3,0704089456702	-0,791340324613784	K03524	BirA family transcriptional	Bifidobacterium bifidum	Biotin-(Acetyl-CoA)-carboxylase	5HMO
+	12,3566690729611	-3,39658019277785	#N/A	#N/A	Bifidobacterium bifidum	Hyalurononglucosaminidase family protein	5HMO
+	10,8657237188305	-1,98082682821486	K11533	fatty acid synthase,	Bifidobacterium bifidum	MaoC-like protein	5HMO
+	11,2297888364441	-1,07916939258575	K01057	6-phosphogluconolactonase [EC:3.1.1.31] NA	Bifidobacterium bifidum	6-phosphogluconolactonase	5HMO
+	10,7851797769911	-1,43256449699402	K02757	beta-glucoside PTS system	Bifidobacterium bifidum	Phosphotransferase system, EIIC	5HMO
+	8,56569722831127	-1,068763256073	#N/A	#N/A	Bifidobacterium bifidum	FHA domain protein	5HMO
+	5,77093848910023	-1,0942897134357	#N/A	#N/A	Bifidobacterium bifidum	biotin carboxylase	5HMO
+	13,4123424729307	-1,44871788554721	K02600	transcription termination/antitermination protein	Bifidobacterium bifidum	Transcription termination/antitermination protein NusA	5HMO
+	5,69779545218838	-1,24104567368825	K02994	small subunit ribosomal	Bifidobacterium bifidum	30S ribosomal protein S8	5HMO
+	5,23474535271944	-0,873167965147229	K00036	glucose-6-phosphate 1-dehydrogenase [EC:1.1.1.49	Bifidobacterium bifidum	Glucose-6-phosphate 1-dehydrogenase	5HMO
+	4,47045681524764	-0,736836777793036	#N/A	#N/A	Bifidobacterium bifidum	Succinyldiaminopimelate transaminase	5HMO
+	14,6034354779885	-3,45422067907121	#N/A	#N/A	Bifidobacterium bifidum	BNR/Asp-box repeat protein	5HMO
+	12,5411156995466	-1,35586068365309	K07029	diacylglycerol kinase (ATP)	Bifidobacterium bifidum	Diacylglycerol kinase catalytic domain protein	5HMO
+	7,83283189341126	-1,56100971168942	K02879	large subunit ribosomal	Bifidobacterium bifidum	50S ribosomal protein L17	5HMO
+	11,6421230309818	-1,4630166027281	#N/A	#N/A	Bifidobacterium bifidum	2-C-methyl-D-erythritol 4-phosphate cytidylyltransferase	5HMO
+	8,76029799232826	-1,63252752357059	K21739	probable pyridine nucleotide-disulfide	Bifidobacterium bifidum	Pyridine nucleotide-disulfide oxidoreductase	5HMO
+	2,44709968113332	-0,98887660768297	K01807	ribose 5-phosphate isomerase	Bifidobacterium bifidum	Ribose-5-phosphate isomerase A	5HMO
+	11,2820164694331	-1,15151372220781	K02519	translation initiation factor	Bifidobacterium bifidum	Translation initiation factor IF-2	5HMO
+	13,8595847108157	-1,58443111843533	#N/A	#N/A	Bifidobacterium bifidum	Secreted protein	5HMO
+	12,6979002621563	-1,36327597830031	K03076	preprotein translocase subunit	Bifidobacterium bifidum	Protein translocase subunit SecY	5HMO
+	11,8493804814279	-0,894832756784226	K01214	isoamylase [EC:3.2.1.68] NA	Bifidobacterium bifidum	Glycogen debranching enzyme GlgX	5HMO
+	6,92066787900283	-0,987892892625596	K00075	UDP-N-acetylmuramate dehydrogenase [EC:1.3.1.98]	Bifidobacterium bifidum	UDP-N-acetylenolpyruvoylglucosamine reductase	5HMO
+	3,04813423034311	-0,910706281661988	K02906	large subunit ribosomal	Bifidobacterium bifidum	50S ribosomal protein L3	5HMO
+	7,20742272518861	-0,725821296374003	K07768	two-component system, OmpR	Bifidobacterium bifidum	ATPase/histidine kinase/DNA gyrase B/HSP90 domain protein	5HMO
+	14,2901816657982	-2,02073832352956	K02871	large subunit ribosomal	Bifidobacterium bifidum	50S ribosomal protein L13	5HMO
+	7,61635821350771	-1,8142638736301	K02864	large subunit ribosomal	Bifidobacterium bifidum	50S ribosomal protein L10	5HMO
+	11,0980334375281	-2,1542763710022	#N/A	#N/A	Bifidobacterium bifidum	Uncharacterized protein	5HMO
+	8,56454640574251	-1,62476364771525	#N/A	#N/A	Bifidobacterium bifidum	Uncharacterized protein	5HMO
+	12,763083593689	-3,05571454101139	K12373	hexosaminidase [EC:3.2.1.52] NA	Bifidobacterium bifidum	LPXTG-motif protein cell wall anchor domain protein	5HMO
+	12,9363647666056	-3,06087769402398	K20276	large repetitive protein	Bifidobacterium bifidum	LPXTG-motif protein cell wall anchor domain protein	5HMO
+	4,67634476902213	-0,755922516187032	K00831	phosphoserine aminotransferase [EC:2.6.1.52]	Bifidobacterium bifidum	Phosphoserine aminotransferase	5HMO
+	11,9334743284455	-1,98177341620127	K00088	IMP dehydrogenase [EC:1.1.1.205]	Bifidobacterium bifidum	Inosine-5-monophosphate dehydrogenase	5HMO
+	15,276968304645	-3,28747713565827	K12373	hexosaminidase [EC:3.2.1.52] NA	Bifidobacterium bifidum	Repeat protein	5HMO
+	16,8967654000829	-2,29794498284658	K01834	2,3-bisphosphoglycerate-dependent phosphoglycerate mutase	Bifidobacterium bifidum	2,3-bisphosphoglycerate-dependent phosphoglycerate mutase	5HMO
+	6,8110318474682	-0,929088446829054	K20469	putative heme transporter	Bifidobacterium bifidum	AI-2E family transporter	5HMO
+	9,05155044763399	-0,995670689476861	K19003	1,2-diacylglycerol 3-beta-glucosyltransferase [EC:2.4.1.336]	Bifidobacterium bifidum	Glycosyltransferase, group 2 family protein	5HMO
+	8,22230886088029	-0,883929623497856	#N/A	#N/A	Bifidobacterium bifidum	Chromate reductase/NADPH-dependent FMN reductase/Oxygen-insensitive NADPH nitroreductase	5HMO
+	4,86071693042997	-0,7588711977005	K02040	phosphate transport system	Bifidobacterium bifidum	Phosphate-binding protein PstS	5HMO
+	6,93511602187268	-1,00717533959283	K01372	bleomycin hydrolase [EC:3.4.22.40]	Bifidobacterium bifidum	Aminopeptidase	5HMO
+	12,6212344228082	-1,48290917608473	K12308	beta-galactosidase [EC:3.2.1.23] NA	Bifidobacterium bifidum	Beta-galactosidase	5HMO
+	10,8059923157203	-1,40983027882046	K12952	cation-transporting P-type ATPase	Bifidobacterium bifidum	E1-E2 ATPase	5HMO
+	4,61776461530308	-0,801592085096571	K01870	isoleucyl-tRNA synthetase [EC:6.1.1.5]	Bifidobacterium bifidum	Isoleucine--tRNA ligase	5HMO
+	4,99751718966669	-0,950827307171292	K01187	alpha-glucosidase [EC:3.2.1.20] NA	Bifidobacterium bifidum	Alpha amylase, catalytic domain protein	5HMO
+	15,4209321230878	-3,93796903557248	K01206	alpha-L-fucosidase [EC:3.2.1.51] NA	Bifidobacterium bifidum	F5/8 type C domain protein	5HMO
+	16,4947981317553	-2,05988162093692	#N/A	#N/A	Bifidobacterium bifidum	SPFH/Band 7/PHB domain protein	5HMO
+	8,44659309027427	-1,290003657341	K01881	prolyl-tRNA synthetase [EC:6.1.1.15]	Bifidobacterium bifidum	Proline--tRNA ligase	5HMO
+	2,91385230757292	-0,86004294289483	K07816	GTP pyrophosphokinase [EC:2.7.6.5]	Bifidobacterium bifidum	RelA/SpoT domain protein	5HMO
+	3,62839463103029	-0,706906530592176	K03625	transcription antitermination protein	Bifidobacterium bifidum	Transcription antitermination protein NusB	5HMO
+	13,4022758405518	-1,37909559408824	K01792	glucose-6-phosphate 1-epimerase [EC:5.1.3.15]	Bifidobacterium bifidum	Putative glucose-6-phosphate 1-epimerase	5HMO
+	12,4979979751561	-1,68948870235019	K01952	phosphoribosylformylglycinamidine synthase [EC:6.3.5.3]	Bifidobacterium bifidum	Phosphoribosylformylglycinamidine synthase	5HMO
+	15,3855416708983	-2,07005249129401	#N/A	#N/A	Bifidobacterium bifidum	Uncharacterized protein (Fragment)	5HMO
+	8,82222669537371	-1,21828209029304	K01358	ATP-dependent Clp protease,	Bifidobacterium bifidum	ATP-dependent Clp protease proteolytic subunit	5HMO
+	8,26099247532864	-1,11158869001601	#N/A	#N/A	Bifidobacterium bifidum	Glutamine-dependent NAD(+) synthetase	5HMO
+	4,78990752354491	-0,787266598807441	#N/A	#N/A	Bifidobacterium bifidum	Amidohydrolase	5HMO
+	12,5157571924973	-1,4077279302809	K00766	anthranilate phosphoribosyltransferase [EC:2.4.2.18]	Bifidobacterium bifidum	Anthranilate phosphoribosyltransferase	5HMO
+	8,30257780260205	-1,26407930586073	K01358	ATP-dependent Clp protease,	Bifidobacterium bifidum	ATP-dependent Clp protease proteolytic subunit	5HMO
+	6,51690216721335	-1,29477368460761	K00655	1-acyl-sn-glycerol-3-phosphate acyltransferase [EC:2.3.1.51]	Bifidobacterium bifidum	Acyltransferase	5HMO
+	10,4992553975715	-1,28120089901818	K01956	carbamoyl-phosphate synthase small	Bifidobacterium bifidum	Carbamoyl-phosphate synthase small chain	5HMO
+	5,34712516232414	-0,661125116878086	#N/A	#N/A	Bifidobacterium bifidum	Cof-like hydrolase	5HMO
+	13,944199330671	-1,93843403127458	K01923	phosphoribosylaminoimidazole-succinocarboxamide synthase [EC:6.3.2.6]	Bifidobacterium bifidum	Phosphoribosylaminoimidazole-succinocarboxamide synthase	5HMO
+	6,76784226742125	-1,59258602725135	K03070	preprotein translocase subunit	Bifidobacterium bifidum	Protein translocase subunit SecA	5HMO
+	10,0036415695086	-0,940699232949151	K03466	DNA segregation ATPase	Bifidobacterium bifidum	FtsK/SpoIIIE family protein	5HMO
+	3,15141366523317	-0,745147678587171	K03086	RNA polymerase primary	Bifidobacterium bifidum	RNA polymerase sigma factor SigA	5HMO
+	3,73277221741598	-1,02850063641866	K01945	phosphoribosylamine---glycine ligase [EC:6.3.4.13]	Bifidobacterium bifidum	Phosphoribosylamine--glycine ligase	5HMO
+	7,95433647885303	-1,31484129693773	K01955	carbamoyl-phosphate synthase large	Bifidobacterium bifidum	Carbamoyl-phosphate synthase large chain	5HMO
+	8,84107458659878	-1,11407095856137	#N/A	#N/A	Bifidobacterium bifidum	NPCBM/NEW2 domain protein	5HMO
+	13,9117961832566	-1,73810895284017	K01589	5-(carboxyamino)imidazole ribonucleotide synthase	Bifidobacterium bifidum	N5-carboxyaminoimidazole ribonucleotide synthase	5HMO
+	6,53742361813883	-0,96397829055786	K00942	guanylate kinase [EC:2.7.4.8]	Bifidobacterium bifidum	Guanylate kinase	5HMO
+	6,13563455210435	-0,92454202969869	K01591	orotidine-5'-phosphate decarboxylase [EC:4.1.1.23]	Bifidobacterium bifidum	Guanylate kinase	5HMO
+	13,0973375601875	-1,57017731666565	K08289	phosphoribosylglycinamide formyltransferase 2	Bifidobacterium bifidum	Formate-dependent phosphoribosylglycinamide formyltransferase	5HMO
+	5,65583893795758	-0,900764372613695	K01129	dGTPase [EC:3.1.5.1] NA	Bifidobacterium bifidum	Deoxyguanosinetriphosphate triphosphohydrolase	5HMO
+	7,97466804368096	-0,765689320034451	#N/A	#N/A	Bifidobacterium bifidum	CDP-glycerol:poly(Glycerophosphate) glycerophosphotransferase	5HMO
+	9,34325334738752	-1,03332116868761	#N/A	#N/A	Bifidobacterium bifidum	Arylsulfatase	5HMO
+	9,47581746496476	-0,825995021396214	K02316	DNA primase [EC:2.7.7.101]	Bifidobacterium bifidum	DNA primase	5HMO
+	13,1765008749557	-2,16905870702532	K02035	peptide/nickel transport system	Bifidobacterium bifidum	ABC transporter, substrate-binding protein, family 5	5HMO
+	7,81864728433138	-1,08948971165551	K01005	polyisoprenyl-teichoic acid--peptidoglycan teichoic	Bifidobacterium bifidum	Cell envelope-like function transcriptional attenuator common domain protein	5HMO
+	7,58603221960196	-0,706543882687886	K03529	chromosome segregation protein	Bifidobacterium bifidum	Chromosome partition protein Smc	5HMO
+	12,8117818152135	-1,33932236830393	K00936	two-component system, sensor	Bifidobacterium bifidum	ATPase/histidine kinase/DNA gyrase B/HSP90 domain protein	5HMO
+	9,48156640977741	-1,05587730142805	K12132	eukaryotic-like serine/threonine-protein kinase	Bifidobacterium bifidum	non-specific serine/threonine protein kinase	5HMO
+	5,85844018899886	-0,803036570549012	#N/A	#N/A	Bifidobacterium bifidum	histidine kinase	5HMO
+	10,9289994671173	-1,06118824746874	K01925	UDP-N-acetylmuramoylalanine--D-glutamate ligase [EC:6.3.2.9]	Bifidobacterium bifidum	UDP-N-acetylmuramoylalanine--D-glutamate ligase	5HMO
+	7,7624507800069	-0,816587249437968	K20814	Pup amidohydrolase [EC:3.5.1.119]	Bifidobacterium bifidum	Proteasome accessory factor PafA2	5HMO
+	3,68957433931133	-1,03872838285234	#N/A	#N/A	Bifidobacterium bifidum	Uncharacterized protein	5HMO
+	11,2496569274803	-1,37085371547275	#N/A	#N/A	Bifidobacterium bifidum	2-C-methyl-D-erythritol 4-phosphate cytidylyltransferase	5HMO
+	10,9520688480673	-1,06346926424238	#N/A	#N/A	Bifidobacterium bifidum	UDP-N-acetylmuramoyl-L-alanyl-D-glutamate--2, 6-diaminopimelate ligase	5HMO
+	10,2439617073633	-1,27711367607117	K17810	D-aspartate ligase [EC:6.3.1.12]	Bifidobacterium bifidum	ATP-grasp domain-containing protein	5HMO
+	3,00047795901789	-1,78791361384922	K00134	glyceraldehyde 3-phosphate dehydrogenase	Bifidobacterium bifidum	NAD-dependent glyceraldehyde-3-phosphate dehydrogenase	5HMO
+	15,0014374583539	-2,02171509795719	K01443	N-acetylglucosamine-6-phosphate deacetylase [EC:3.5.1.25]	Bifidobacterium bifidum	N-acetylglucosamine-6-phosphate deacetylase	5HMO
+	13,4270934437056	-1,10902333259583	#N/A	#N/A	Bifidobacterium bifidum	GroES-like protein	5HMO
+	6,30654544669967	-0,934647189246284	K01924	UDP-N-acetylmuramate--alanine ligase [EC:6.3.2.8]	Bifidobacterium bifidum	UDP-N-acetylmuramate--L-alanine ligase	5HMO
+	11,1517707037428	-1,10276039441427	K12952	cation-transporting P-type ATPase	Bifidobacterium bifidum	E1-E2 ATPase	5HMO
+	7,28362122172248	-0,732996794912551	K01785	aldose 1-epimerase [EC:5.1.3.3]	Bifidobacterium bifidum	Aldose 1-epimerase	5HMO
+	15,3955767198208	-2,79668307304382	K02564	glucosamine-6-phosphate deaminase [EC:3.5.99.6]	Bifidobacterium bifidum	Glucosamine-6-phosphate deaminase	5HMO
+	9,92241819944549	-1,08485689428118	#N/A	#N/A	Bifidobacterium bifidum	HAD hydrolase, family IA, variant 3	5HMO
+	6,7948869999835	-0,883164114422269	K03496	chromosome partitioning protein	Bifidobacterium bifidum	Sporulation initiation inhibitor protein Soj family protein	5HMO
+	7,73802472023093	-0,816526956028408	K01524	exopolyphosphatase / guanosine-5'-triphosphate,3'-diphosphate	Bifidobacterium bifidum	Ppx/GppA phosphatase family protein	5HMO
+	4,01635171034962	-1,69205612606472	K01915	glutamine synthetase [EC:6.3.1.2]	Bifidobacterium bifidum	Glutamine synthetase	5HMO
+	6,26848443154494	-0,924208985434638	K01929	UDP-N-acetylmuramoyl-tripeptide--D-alanyl-D-alanine ligase [EC:6.3.2.10]	Bifidobacterium bifidum	UDP-N-acetylmuramoyl-tripeptide--D-alanyl-D-alanine ligase	5HMO
+	10,0350840814051	-1,48342512713538	K09118	uncharacterized protein NA	Bifidobacterium bifidum	UPF0182 protein HMPREF3196_00712	5HMO
+	5,28216701682576	-0,805538667572868	K01372	bleomycin hydrolase [EC:3.4.22.40]	Bifidobacterium bifidum	Aminopeptidase	5HMO
+	7,30775384742037	-0,849076350529988	K13527	proteasome-associated ATPase NA	Bifidobacterium bifidum	AAA ATPase forming ring-shaped complexes	5HMO
+	7,05257511409732	-1,93691064251794	K13889	glutathione transport system	Bifidobacterium bifidum	ABC transporter, substrate-binding protein, family 5	5HMO
+	9,17578515569918	-1,24978436364068	K01892	histidyl-tRNA synthetase [EC:6.1.1.21]	Bifidobacterium bifidum	Histidine--tRNA ligase	5HMO
+	13,8772010398753	-1,1511076953676	#N/A	#N/A	Bifidobacterium bifidum	Universal stress family protein	5HMO
+	14,4736101952568	-1,61107163959079	K01262	Xaa-Pro aminopeptidase [EC:3.4.11.9]	Bifidobacterium bifidum	Aminopeptidase P domain protein	5HMO
+	14,5314076790007	-1,46679131189982	K10008	glutamate transport system	Bifidobacterium bifidum	Glutamate ABC transporter, ATP-binding protein GluA	5HMO
+	15,6184755570492	-1,43593355019887	K02028	polar amino acid	Bifidobacterium bifidum	Glutamate ABC transporter, ATP-binding protein GluA	5HMO
+	16,8429541223991	-1,95024331410726	K00886	polyphosphate glucokinase [EC:2.7.1.63]	Bifidobacterium bifidum	Putative polyphosphate--glucose phosphotransferase	5HMO
+	10,3101657172732	-1,04045508967506	K02563	UDP-N-acetylglucosamine--N-acetylmuramyl-(pentapeptide) pyrophosphoryl-undecaprenol N-acetylglucosamine	Bifidobacterium bifidum	UDP-N-acetylglucosamine--N-acetylmuramyl-(pentapeptide) pyrophosphoryl-undecaprenol N-acetylglucosamine transferase	5HMO
+	8,34318618514132	-1,21462567647298	K13891	glutathione transport system	Bifidobacterium bifidum	ABC transporter permease	5HMO
+	8,72267713353628	-1,22159173753527	K02034	peptide/nickel transport system	Bifidobacterium bifidum	ABC transporter permease	5HMO
+	8,85427507727592	-1,06999043623606	K11068	hemolysin III NA	Bifidobacterium bifidum	Hemolysin III family protein	5HMO
+	5,8642025172187	-0,957896868387857	K00604	methionyl-tRNA formyltransferase [EC:2.1.2.9]	Bifidobacterium bifidum	Methionyl-tRNA formyltransferase	5HMO
+	8,12487052917912	-0,696924302313063	#N/A	#N/A	Bifidobacterium bifidum	phosphomannomutase	5HMO
+	9,12757473633664	-0,875937620798747	K23980	cysteinylglycine-S-conjugate dipeptidase [EC:3.4.13.23]	Bifidobacterium bifidum	Peptidase dimerization domain protein	5HMO
+	11,7725063507994	-2,59066026740604	K01190	beta-galactosidase [EC:3.2.1.23] NA	Bifidobacterium bifidum	LPXTG-motif protein cell wall anchor domain protein	5HMO
+	14,4639964516241	-1,9826314051946	K13892	glutathione transport system	Bifidobacterium bifidum	Putative phosphonate C-P lyase system protein PhnK	5HMO
+	14,1650529286154	-1,99065868059794	K02031	peptide/nickel transport system	Bifidobacterium bifidum	Putative phosphonate C-P lyase system protein PhnK	5HMO
+	13,5412136814947	-1,99294849236806	K02032	peptide/nickel transport system	Bifidobacterium bifidum	Putative phosphonate C-P lyase system protein PhnK	5HMO
+	3,97790916259225	-0,786411219173008	K01207	beta-N-acetylhexosaminidase [EC:3.2.1.52] NA	Bifidobacterium bifidum	Glycosyl hydrolase family 3 protein	5HMO
+	7,60085052884411	-0,845389684041341	K03924	MoxR-like ATPase [EC:3.6.3.-]	Bifidobacterium bifidum	ATPase family protein	5HMO
+	3,3706767312587	-0,850261025958591	K03531	cell division protein	Bifidobacterium bifidum	Cell division protein FtsZ	5HMO
+	13,9832115262899	-1,13522181246016	K01876	aspartyl-tRNA synthetase [EC:6.1.1.12]	Bifidobacterium bifidum	Aspartate--tRNA(Asp/Asn) ligase	5HMO
+	10,1283736330208	-1,26131327946981	#N/A	#N/A	Bifidobacterium bifidum	CDP-glycerol:poly(Glycerophosphate) glycerophosphotransferase	5HMO
+	14,8351840072044	-1,40617693795098	K00674	2,3,4,5-tetrahydropyridine-2,6-dicarboxylate N-succinyltransferase [EC:2.3.1.117]	Bifidobacterium bifidum	2,3,4,5-tetrahydropyridine-2,6-dicarboxylate N-succinyltransferase	5HMO
+	9,70740608726235	-1,46790056758457	K03704	cold shock protein	Bifidobacterium bifidum	Cold shock protein	5HMO
+	12,5707805413006	-1,00350365373823	K00817	histidinol-phosphate aminotransferase [EC:2.6.1.9]	Bifidobacterium bifidum	Histidinol-phosphate aminotransferase	5HMO
+	8,42426700950222	-1,00622198316786	#N/A	#N/A	Bifidobacterium bifidum	DivIVA domain repeat protein	5HMO
+	4,71878191275878	-1,03059520986345	K03578	ATP-dependent helicase HrpA	Bifidobacterium bifidum	ATP-dependent helicase HrpA	5HMO
+	5,771260299777	-0,844082925054762	K07738	transcriptional repressor NrdR	Bifidobacterium bifidum	Transcriptional repressor NrdR	5HMO
+	4,51462273942627	-0,813960737652249	K07574	RNA-binding protein NA	Bifidobacterium bifidum	CRS1 / YhbY (CRM) domain	5HMO
+	6,92266156987979	-0,683825214703877	K00800	3-phosphoshikimate 1-carboxyvinyltransferase [EC:2.5.1.19]	Bifidobacterium bifidum	3-phosphoshikimate 1-carboxyvinyltransferase	5HMO
+	1,48654767903676	-1,03228353129493	K01621	xylulose-5-phosphate/fructose-6-phosphate phosphoketolase [EC:4.1.2.9	Bifidobacterium bifidum	Probable phosphoketolase	5HMO
+	6,49674915487875	-0,723916464381748	K24017	phosphoribosyl isomerase A	Bifidobacterium bifidum	1-(5-phosphoribosyl)-5-[(5-phosphoribosylamino)methylideneamino] imidazole-4-carboxamide isomerase	5HMO
+	11,6117600147273	-1,11020016670227	K02335	DNA polymerase I	Bifidobacterium bifidum	DNA polymerase I	5HMO
+	8,76789281567344	-0,845243944062126	K09812	cell division transport	Bifidobacterium bifidum	Cell division ATP-binding protein FtsE	5HMO
+	10,9546074038202	-1,30888450145721	#N/A	#N/A	Bifidobacterium bifidum	Inositol monophosphatase family protein	5HMO
+	10,867721424127	-1,85542991426256	K13788	phosphate acetyltransferase [EC:2.3.1.8]	Bifidobacterium bifidum	phosphate acetyltransferase	5HMO
+	5,14986964829496	-1,22685390048557	K03438	16S rRNA (cytosine1402-N4)-methyltransferase	Bifidobacterium bifidum	Ribosomal RNA small subunit methyltransferase H	5HMO
+	6,70005418533006	-1,18715969721476	#N/A	#N/A	Bifidobacterium bifidum	UvrD-like helicase ATP-binding domain-containing protein	5HMO
+	9,08175277385104	-0,902365618281894	#N/A	#N/A	Bifidobacterium bifidum	Dinuclear metal center protein, YbgI family	5HMO
+	9,4722123857419	-1,72424456808302	#N/A	#N/A	Bifidobacterium bifidum	Right-handed parallel beta-helix repeat-containing protein (Fragment)	5HMO
+	12,355784231741	-1,6084105041292	#N/A	#N/A	Bifidobacterium bifidum	DUF4191 domain-containing protein	5HMO
+	10,2082327451896	-1,45308634969923	K01256	aminopeptidase N [EC:3.4.11.2]	Bifidobacterium bifidum	Aminopeptidase N	5HMO
+	6,16387642897148	-0,747773342662388	#N/A	#N/A	Bifidobacterium bifidum	Putative hydrolase	5HMO
+	9,73827926045773	-1,3974131875568	K01754	threonine dehydratase [EC:4.3.1.19]	Bifidobacterium bifidum	threonine ammonia-lyase	5HMO
+	5,15762697840945	-0,902725405163235	#N/A	#N/A	Bifidobacterium bifidum	Peptidylprolyl isomerase	5HMO
+	11,1483996707756	-1,63602126969231	K01537	P-type Ca2+ transporter	Bifidobacterium bifidum	Putative calcium-translocating P-type ATPase, PMCA-type	5HMO
+	12,756082342885	-2,14877315362295	K03046	DNA-directed RNA polymerase	Bifidobacterium bifidum	DNA-directed RNA polymerase subunit beta	5HMO
+	13,5178206591016	-1,60004373391469	K01951	GMP synthase (glutamine-hydrolysing)	Bifidobacterium bifidum	GMP synthase [glutamine-hydrolyzing]	5HMO
+	5,45014081086762	-0,782580031288995	K03526	(E)-4-hydroxy-3-methylbut-2-enyl-diphosphate synthase [EC:1.17.7.1	Bifidobacterium bifidum	4-hydroxy-3-methylbut-2-en-1-yl diphosphate synthase (flavodoxin)	5HMO
+	9,30795140276769	-0,983902414639791	#N/A	#N/A	Bifidobacterium bifidum	Aminotransferase	5HMO
+	4,86257987138852	-0,980781621403164	K23876	(R)-2-hydroxyacyl-CoA dehydratese activating	Bifidobacterium bifidum	Putative CoA-substrate-specific enzyme activase	5HMO
+	4,01700203468175	-0,880840036604139	#N/A	#N/A	Bifidobacterium bifidum	FHA domain-containing protein	5HMO
+	9,36947786334735	-1,14454441600376	K13059	N-acetylhexosamine 1-kinase [EC:2.7.1.162]	Bifidobacterium bifidum	Putative mucin-desulfating sulfatase	5HMO
+	14,7711737098017	-2,04313362969293	K00927	phosphoglycerate kinase [EC:2.7.2.3]	Bifidobacterium bifidum	Phosphoglycerate kinase	5HMO
+	14,9753746105314	-2,12467000219557	K01803	triosephosphate isomerase (TIM)	Bifidobacterium bifidum	Phosphoglycerate kinase	5HMO
+	18,7908546110926	-2,20525362756517	#N/A	#N/A	Bifidobacterium bifidum	1,3-beta-galactosyl-N-acetylhexosamine phosphorylase (Fragment)	5HMO
+	12,1434463235541	-1,21458880106608	K01890	phenylalanyl-tRNA synthetase beta	Bifidobacterium bifidum	Phenylalanine--tRNA ligase beta subunit	5HMO
+	10,8391386977914	-1,36673474311829	#N/A	#N/A	Bifidobacterium bifidum	Uncharacterized protein	5HMO
+	14,3512230167123	-1,7391588555442	#N/A	#N/A	Bifidobacterium bifidum	ROK family protein	5HMO
+	12,7301726245876	-1,60742959711287	K03218	23S rRNA (guanosine2251-2'-O)-methyltransferase	Bifidobacterium bifidum	RNA methyltransferase, TrmH family, group 3	5HMO
+	3,51055212305442	-0,696340229776171	K03437	RNA methyltransferase, TrmH	Bifidobacterium bifidum	RNA methyltransferase, TrmH family	5HMO
+	13,7188272228923	-1,660100168652	K00821	acetylornithine/N-succinyldiaminopimelate aminotransferase [EC:2.6.1.11	Bifidobacterium bifidum	Acetylornithine aminotransferase	5HMO
+	7,20375207211761	-0,984943376647101	K00620	glutamate N-acetyltransferase /	Bifidobacterium bifidum	Arginine biosynthesis bifunctional protein ArgJ	5HMO
+	6,89136650945103	-0,931281169255575	#N/A	#N/A	Bifidobacterium bifidum	DUF4391 domain-containing protein	5HMO
+	4,52391638452153	-0,86086889108022	#N/A	#N/A	Bifidobacterium bifidum	Putative permease	5HMO
+	9,72946004436302	-1,28151020738814	K12574	ribonuclease J [EC:3.1.-.-]	Bifidobacterium bifidum	Ribonuclease J	5HMO
+	5,70924061295323	-0,92077280415429	#N/A	#N/A	Bifidobacterium bifidum	PASTA domain-containing protein	5HMO
+	5,03547803761905	-0,664766589800517	#N/A	#N/A	Bifidobacterium bifidum	HTH cro/C1-type domain-containing protein	5HMO
+	11,3837940931602	-1,70886806646983	K03043	DNA-directed RNA polymerase	Bifidobacterium bifidum	DNA-directed RNA polymerase subunit beta	5HMO
+	5,81323028125962	-0,833892782529196	K12267	peptide methionine sulfoxide	Bifidobacterium bifidum	Peptide methionine sulfoxide reductase MsrA	5HMO
+	5,58240541342401	-0,809040294753181	K07304	peptide-methionine (S)-S-oxide reductase	Bifidobacterium bifidum	Peptide methionine sulfoxide reductase MsrA	5HMO
+	7,79159286044488	-1,30489514933692	K12132	eukaryotic-like serine/threonine-protein kinase	Bifidobacterium bifidum	non-specific serine/threonine protein kinase	5HMO
+	7,92548343283213	-1,29856967926025	K11912	serine/threonine-protein kinase PpkA	Bifidobacterium bifidum	non-specific serine/threonine protein kinase	5HMO
+	5,04597865924898	-0,904482841491699	#N/A	#N/A	Bifidobacterium bifidum	UPF0145 protein HMPREF3196_00111	5HMO
+	6,99703074602896	-1,06439545419481	K08372	putative serine protease	Bifidobacterium bifidum	Trypsin	5HMO
+	7,14702720374987	-1,08112886216905	K04771	serine protease Do	Bifidobacterium bifidum	Trypsin	5HMO
+	9,56131771377389	-0,83239550060696	K12132	eukaryotic-like serine/threonine-protein kinase	Bifidobacterium bifidum	non-specific serine/threonine protein kinase	5HMO
+	10,7773016355725	-1,54405028290219	K00688	glycogen phosphorylase [EC:2.4.1.1]	Bifidobacterium bifidum	Alpha-1,4 glucan phosphorylase	5HMO
+	7,07048703701915	-1,15981617238786	#N/A	#N/A	Bifidobacterium bifidum	Cell division protein CrgA	5HMO
+	9,92337744444515	-1,00207054615021	#N/A	#N/A	Bifidobacterium bifidum	Peptidase, S9A/B/C family, catalytic domain protein	5HMO
+	10,0926890424864	-0,870880855454339	K05364	penicillin-binding protein A	Bifidobacterium bifidum	Putative penicillin-binding protein A	5HMO
+	5,71967826766009	-1,11090064048767	K00528	ferredoxin/flavodoxin---NADP+ reductase [EC:1.18.1.2	Bifidobacterium bifidum	Glutamate synthase	5HMO
+	8,67683002925367	-0,952173087331984	K07284	sortase A [EC:3.4.22.70]	Bifidobacterium bifidum	Class E sortase	5HMO
+	10,7804423708726	-1,26394775178697	#N/A	#N/A	Bifidobacterium bifidum	Thioredoxin-like fold domain-containing protein	5HMO
+	5,33768581477679	-0,991038203239442	K03497	ParB family transcriptional	Bifidobacterium bifidum	ParB-like protein	5HMO
+	9,5288168767896	-1,15214803483751	K03980	putative peptidoglycan lipid	Bifidobacterium bifidum	Putative integral membrane protein MviN	5HMO
+	7,99568776789111	-1,14782071113586	K12373	hexosaminidase [EC:3.2.1.52] NA	Bifidobacterium bifidum	Glycosyl hydrolase family 20, catalytic domain protein	5HMO
+	10,3044898877233	-2,04018357064989	#N/A	#N/A	Bifidobacterium bifidum	Family 43 glycosylhydrolase	5HMO
+	10,7644661231373	-2,04085918267568	K01209	alpha-L-arabinofuranosidase [EC:3.2.1.55] NA	Bifidobacterium bifidum	Bacterial group 3 Ig-like protein	5HMO
+	6,09283718562212	-0,842232863108317	K03699	magnesium and cobalt	Bifidobacterium bifidum	HlyC/CorC family transporter	5HMO
+	12,4429241341012	-1,23284635278914	K01854	UDP-galactopyranose mutase [EC:5.4.99.9]	Bifidobacterium bifidum	UDP-galactopyranose mutase	5HMO
+	5,04849409203078	-0,767765336566502	K02528	16S rRNA (adenine1518-N6/adenine1519-N6)-dimethyltransferase	Bifidobacterium bifidum	Ribosomal RNA small subunit methyltransferase A	5HMO
+	6,31822312637429	-0,922220402293735	K03501	16S rRNA (guanine527-N7)-methyltransferase	Bifidobacterium bifidum	Ribosomal RNA small subunit methyltransferase G	5HMO
+	10,3838470747275	-1,18960461351607	#N/A	#N/A	Bifidobacterium bifidum	Tat pathway signal sequence domain protein	5HMO
+	12,1085026818216	-1,43937740061018	K02338	DNA polymerase III	Bifidobacterium bifidum	Beta sliding clamp	5HMO
+	12,6116794109004	-1,3453668223487	K20074	PPM family protein	Bifidobacterium bifidum	Protein phosphatase 2C	5HMO
+	4,13851941729247	-0,961100273662143	K02470	DNA gyrase subunit	Bifidobacterium bifidum	DNA gyrase subunit B	5HMO
+	13,4602352098018	-1,12493770652347	K16650	galactofuranosylgalactofuranosylrhamnosyl-N-acetylglucosaminyl-diphospho-decaprenol beta-1,5/1,6-galactofuranosyltransferase [EC:2.4.1.288]	Bifidobacterium bifidum	Galactofuranosyltransferase-2 C-terminal domain-containing protein	5HMO
+	9,6500830225559	-1,20449765523275	K01867	tryptophanyl-tRNA synthetase [EC:6.1.1.2]	Bifidobacterium bifidum	tryptophan--tRNA ligase	5HMO
+	13,4717699742092	-2,55252223544651	K01595	phosphoenolpyruvate carboxylase [EC:4.1.1.31]	Bifidobacterium bifidum	Phosphoenolpyruvate carboxylase	5HMO
+	1,95748896996284	-1,03333017561171	K02986	small subunit ribosomal	Bifidobacterium bifidum	30S ribosomal protein S4	5HMO
+	15,7088874382114	-1,91891382800208	K02112	F-type H+/Na+-transporting ATPase	Bifidobacterium bifidum	ATP synthase subunit beta	5HMO
+	5,96272893512616	-1,13699576589796	K01874	methionyl-tRNA synthetase [EC:6.1.1.10]	Bifidobacterium bifidum	Methionine--tRNA ligase	5HMO
+	14,3533046247944	-1,23626073201497	K01265	methionyl aminopeptidase [EC:3.4.11.18]	Bifidobacterium bifidum	Methionine aminopeptidase	5HMO
+	8,45581831290424	-1,04089424345228	#N/A	#N/A	Bifidobacterium bifidum	Acyl-CoA thioesterase	5HMO
+	9,97927803650709	-2,12469319502513	K00616	transaldolase [EC:2.2.1.2] NA	Bifidobacterium bifidum	Transaldolase	5HMO
+	11,2602212534526	-1,1427937746048	K00941	hydroxymethylpyrimidine/phosphomethylpyrimidine kinase [EC:2.7.1.49	Bifidobacterium bifidum	Phosphomethylpyrimidine kinase	5HMO
+	3,27945244627327	-0,925956341955398	K01714	4-hydroxy-tetrahydrodipicolinate synthase [EC:4.3.3.7]	Bifidobacterium bifidum	4-hydroxy-tetrahydrodipicolinate synthase	5HMO
+	12,2483838424502	-1,27332127094269	K00053	ketol-acid reductoisomerase [EC:1.1.1.86]	Bifidobacterium bifidum	Ketol-acid reductoisomerase (NADP(+))	5HMO
+	12,8757984258557	-1,79665819803874	#N/A	#N/A	Bifidobacterium bifidum	DUF349 domain-containing protein	5HMO
+	1,71630648058153	-1,17045380009545	K01689	enolase [EC:4.2.1.11] NA	Bifidobacterium bifidum	Enolase	5HMO
+	3,2940773397301	-1,28679483466678	K02939	large subunit ribosomal	Bifidobacterium bifidum	50S ribosomal protein L9	5HMO
+	10,640140883872	-1,21396852864159	K00764	amidophosphoribosyltransferase [EC:2.4.2.14] NA	Bifidobacterium bifidum	Amidophosphoribosyltransferase	5HMO
+	10,6725124328407	-1,06512602170308	K03553	recombination protein RecA	Bifidobacterium bifidum	Protein RecA	5HMO
+	3,06615892735686	1,58153343200684	K21573	TonB-dependent starch-binding outer	Bacteroides fragilis	Outer membrane protein	4HMO
+	10,8374475927678	-1,59005326694912	K07220	uncharacterized protein NA	Bifidobacterium bifidum	DUF47 family protein	5HMO
+	10,4496426133799	-1,0876004298528	K07006	uncharacterized protein NA	Bifidobacterium bifidum	Pyridoxamine 5-phosphate oxidase	5HMO
+	5,70310621615754	-0,775901317596436	K00930	acetylglutamate kinase [EC:2.7.2.8]	Bifidobacterium bifidum	Acetylglutamate kinase	5HMO
+	6,81291651133033	-1,14988882011837	K06901	adenine/guanine/hypoxanthine permease NA	Bifidobacterium bifidum	Guanine-hypoxanthine permease	5HMO
+	1,81690863514896	-0,783361103799608	K02890	large subunit ribosomal	Bifidobacterium bifidum	50S ribosomal protein L22	5HMO
+	6,64422732936453	-0,89100205898285	K00773	queuine tRNA-ribosyltransferase [EC:2.4.2.29]	Bifidobacterium bifidum	Queuine tRNA-ribosyltransferase	5HMO
+	3,8687685875509	-1,11019322607252	K03624	transcription elongation factor	Bifidobacterium bifidum	Transcription elongation factor GreA	5HMO
+	3,06835620691378	-1,03086323208279	K00016	L-lactate dehydrogenase [EC:1.1.1.27]	Bifidobacterium bifidum	L-lactate dehydrogenase	5HMO
+	5,5454851762801	-0,792270580927531	K01915	glutamine synthetase [EC:6.3.1.2]	Bifidobacterium bifidum	GlnA Glutamine synthetase	5HMO
+	14,3235804215792	-1,44429625405206	#N/A	#N/A	Bifidobacterium bifidum	Putative secreted protein	5HMO
+	14,1221863468439	-1,85018796390957	K02902	large subunit ribosomal	Bifidobacterium bifidum	50S ribosomal protein L28	5HMO
+	1,99246906580037	-0,745827529165479	K02911	large subunit ribosomal	Blautia producta	50S ribosomal protein L32	5HMO
+	5,56185509618234	-1,00890465577443	K00826	branched-chain amino acid	Bifidobacterium bifidum	branched-chain-amino-acid transaminase	5HMO
+	5,75164427494791	-0,951893660757276	K09013	Fe-S cluster assembly	Bifidobacterium bifidum	Fe-S cluster assembly ATPase SufC	5HMO
+	8,03675442602634	-1,64740623368157	K00324	H+-translocating NAD(P) transhydrogenase	Bifidobacterium bifidum	NAD(P) transhydrogenase subunit alpha	5HMO
+	11,2006281951215	-1,05743225415548	#N/A	#N/A	Bifidobacterium bifidum	Acetyltransferase (GNAT) family	5HMO
+	7,26033412677323	-1,31206134955088	K02435	aspartyl-tRNA(Asn)/glutamyl-tRNA(Gln) amidotransferase subunit	Bifidobacterium bifidum	Aspartyl/glutamyl-tRNA(Asn/Gln) amidotransferase subunit C	5HMO
+	14,7815100734634	-2,82894574271308	K02358	elongation factor Tu	Bifidobacterium bifidum	Elongation factor Tu	5HMO
+	7,60981068697639	-0,895016405317517	K01902	succinyl-CoA synthetase alpha	Bifidobacterium bifidum	Succinate--CoA ligase [ADP-forming] subunit alpha	5HMO
+	11,917836510925	-0,895760668648614	K08296	phosphohistidine phosphatase [EC:3.1.3.-]	Bifidobacterium bifidum	Putative phosphohistidine phosphatase SixA	5HMO
+	6,24228326488092	-0,929397066434225	K00355	NAD(P)H dehydrogenase (quinone)	Bifidobacterium bifidum	Flavodoxin family protein	5HMO
+	3,97461806360866	-0,748418119218615	K02483	two-component system, OmpR	Bifidobacterium bifidum	Putative alkaline phosphatase synthesis transcriptional regulatory protein PhoP	5HMO
+	16,8961886321738	-2,41134561432732	#N/A	#N/A	Bifidobacterium bifidum	DNA-binding protein	5HMO
+	9,27648106622372	-0,944375779893664	K13288	oligoribonuclease [EC:3.1.-.-] NA	Bifidobacterium bifidum	Oligoribonuclease	5HMO
+	12,4682984527676	-1,24652641349369	#N/A	#N/A	Bifidobacterium bifidum	Glycosyl transferase family 2	5HMO
+	5,74044496533801	-1,50724563333723	K02988	small subunit ribosomal	Bifidobacterium bifidum	30S ribosomal protein S5	5HMO
+	12,2096925520155	-2,0381375418769	K02926	large subunit ribosomal	Bifidobacterium bifidum	50S ribosomal protein L4	5HMO
+	15,2493490867162	-2,19381466176775	K02982	small subunit ribosomal	Bifidobacterium bifidum	30S ribosomal protein S3	5HMO
+	2,58572769197022	-0,926967594358656	K00849	galactokinase [EC:2.7.1.6] NA	Bifidobacterium bifidum	GalK Galactokinase	5HMO
+	5,89087681377411	-1,25969568888346	K09022	2-iminobutanoate/2-iminopropanoate deaminase [EC:3.5.99.10]	Bifidobacterium bifidum	Endoribonuclease L-PSP	5HMO
+	3,15833035271827	1,05446415477329	#N/A	#N/A	Bacteroides fragilis	Putative lipoprotein	4HMO
+	5,21525103710114	1,03320733706156	#N/A	#N/A	Bacteroides fragilis	Putative lipoprotein	4HMO
+	3,13385137572669	-0,891865823003981	K21573	TonB-dependent starch-binding outer	Bacteroides fragilis	Putative Tonb-dependent outer membrane receptor	5HMO
+	3,28335500821945	-0,747694439358181	K21572	starch-binding outer membrane	Bacteroides fragilis	Putative lipoprotein	5HMO
+	5,81856019013477	-1,08825682269202	K21573	TonB-dependent starch-binding outer	Bacteroides fragilis	Putative exported protein	5HMO
+	2,22766438677345	0,950585100385878	K07165	transmembrane sensor NA	Bacteroides fragilis	Putative anti-sigma factor	4HMO
+	5,58117151711185	0,758972194459703	#N/A	#N/A	Bacteroides fragilis	Domain of uncharacterized function (DUF3805)	4HMO
+	4,30172808577545	0,991561743948195	K05349	beta-glucosidase [EC:3.2.1.21] NA	Bacteroides fragilis	Putative exported beta-glucosidase	4HMO
+	3,04598764471465	-0,725078754954867	#N/A	#N/A	Blautia producta	DUF1177 domain-containing protein	5HMO
+	3,7870824491486	-0,943465113639831	K17318	putative aldouronate transport	Blautia producta	Extracellular solute-binding protein	5HMO
+	3,66085672871279	-0,774848898251851	#N/A	#N/A	Blautia producta	histidine kinase	5HMO
+	3,8466374476655	-0,70078534550137	K02118	V/A-type H+/Na+-transporting ATPase	Blautia producta	V-type ATP synthase beta chain	5HMO
+	4,53892085613817	-0,950665659374661	K01914	aspartate--ammonia ligase [EC:6.3.1.1]	Blautia producta	Aspartate--ammonia ligase	5HMO
+	5,16397481072457	-1,03821829954783	K00016	L-lactate dehydrogenase [EC:1.1.1.27]	Blautia producta	L-lactate dehydrogenase	5HMO
+	6,69877597032494	-0,803460412555271	K04043	molecular chaperone DnaK	Blautia producta	Chaperone protein DnaK	5HMO
+	6,51016206544693	-0,852422608269585	K04077	chaperonin GroEL [EC:5.6.1.7]	Blautia producta	Chaperonin GroEL	5HMO
+	3,11293943476419	-0,699445896678501	#N/A	#N/A	Blautia producta	Phosphoribosyl-ATP pyrophosphatase	5HMO
+	4,14915612882146	-0,84949673546685	#N/A	#N/A	Blautia producta	Stage 0 sporulation protein A homolog	5HMO
+	3,87286401338775	-0,673589295811125	K01005	polyisoprenyl-teichoic acid--peptidoglycan teichoic	Blautia producta	Biofilm regulatory protein A	5HMO
+	3,56925851890411	0,845040003458659	#N/A	#N/A	Blautia producta	Phosphoglucomutase	4HMO
+	4,9343838807141	-0,730572038226657	K00765	ATP phosphoribosyltransferase [EC:2.4.2.17]	Blautia producta	ATP phosphoribosyltransferase	5HMO
+	5,50674397248246	-0,851492789056567	K01139	GTP diphosphokinase /	Blautia producta	GTP diphosphokinase	5HMO
+	3,4946610793598	-0,741655230522157	K02109	F-type H+-transporting ATPase	Blautia producta	ATP synthase subunit b	5HMO
+	5,78611804907066	-0,873031298319499	K03570	rod shape-determining protein	Blautia producta	Cell shape-determining protein MreC	5HMO
+	6,703601041466	-0,744072794914246	K03544	ATP-dependent Clp protease	Blautia producta	ATP-dependent Clp protease ATP-binding subunit ClpX	5HMO
+	7,03551750242049	-0,654417170418633	K01358	ATP-dependent Clp protease,	Blautia producta	ATP-dependent Clp protease proteolytic subunit	5HMO
+	6,32785261376251	-0,808276494344075	K00759	adenine phosphoribosyltransferase [EC:2.4.2.7]	Blautia producta	Adenine phosphoribosyltransferase	5HMO
+	4,1320960790511	-1,03582411342197	K02959	small subunit ribosomal	Blautia producta	30S ribosomal protein S16	5HMO
+	3,08100912922571	-0,979764276080662	K00757	uridine phosphorylase [EC:2.4.2.3]	Blautia producta	Uridine phosphorylase	5HMO
+	4,51301344114252	-0,766024298138089	K03569	rod shape-determining protein	Blautia producta	Rod shape-determining protein	5HMO
+	5,49251327646664	-0,768615616692437	K01925	UDP-N-acetylmuramoylalanine--D-glutamate ligase [EC:6.3.2.9]	Blautia producta	UDP-N-acetylmuramoylalanine--D-glutamate ligase	5HMO
+	3,7353145436657	-0,798747711711459	K01626	3-deoxy-7-phosphoheptulonate synthase [EC:2.5.1.54]	Blautia producta	Phospho-2-dehydro-3-deoxyheptonate aldolase	5HMO
+	5,96556446243301	-0,850405335426331	#N/A	#N/A	Blautia producta	Peptidase	5HMO
+	4,79556839689891	-0,681691368420918	K01955	carbamoyl-phosphate synthase large	Blautia producta	Carbamoyl-phosphate synthase large chain	5HMO
+	12,96935274962	-1,67415446705288	#N/A	#N/A	Blautia producta	ABC transporter ATP-binding protein	5HMO
+	4,53084872518208	-0,729767560958862	K03106	signal recognition particle	Blautia producta	Signal recognition particle protein	5HMO
+	4,03474684229382	-1,01395225524902	K04078	chaperonin GroES NA	Blautia producta	Co-chaperonin GroES	5HMO
+	5,51589481564861	-0,815288782119751	#N/A	#N/A	Blautia producta	YtxH domain-containing protein	5HMO
+	3,06117492425562	-0,76308113998837	K09710	ribosome-associated protein NA	Blautia producta	Ribosomal silencing factor RsfS	5HMO
+	4,23523241708263	-0,676906479729547	K01875	seryl-tRNA synthetase [EC:6.1.1.11]	Blautia producta	serine--tRNA ligase	5HMO
+	4,40879485287175	-0,69962317413754	K01915	glutamine synthetase [EC:6.3.1.2]	Blautia producta	Glutamine synthetase I alpha	5HMO
+	6,49131112169035	-0,895124978489347	K03798	cell division protease	Blautia producta	ATP-dependent zinc metalloprotease FtsH	5HMO
+	8,29806446089811	-1,1465380191803	#N/A	#N/A	Blautia producta	DUF1002 domain-containing protein	5HMO
+	5,53739362494331	-1,17066266801622	K01687	dihydroxy-acid dehydratase [EC:4.2.1.9]	Blautia producta	Dihydroxy-acid dehydratase	5HMO
+	7,26645265715846	-2,22353793515099	K00065	2-dehydro-3-deoxy-D-gluconate 5-dehydrogenase [EC:1.1.1.127]	Blautia producta	SDR family oxidoreductase	5HMO
+	3,72185191606044	-0,778996507326762	K01874	methionyl-tRNA synthetase [EC:6.1.1.10]	Blautia producta	Methionine--tRNA ligase	5HMO
+	5,03158867263069	-0,732556117905511	#N/A	#N/A	Blautia producta	Alpha-amylase	5HMO
+	4,15215136560253	-0,729054053624471	K00700	1,4-alpha-glucan branching enzyme	Blautia producta	1,4-alpha-glucan branching enzyme GlgB	5HMO
+	4,76472838964255	-0,737443606058756	K02502	ATP phosphoribosyltransferase regulatory	Blautia producta	ATP phosphoribosyltransferase regulatory subunit	5HMO
+	4,76472838964255	-0,737443606058756	K00765	ATP phosphoribosyltransferase [EC:2.4.2.17]	Blautia producta	ATP phosphoribosyltransferase regulatory subunit	5HMO
+	3,85759622521185	-0,779689033826193	K00817	histidinol-phosphate aminotransferase [EC:2.6.1.9]	Blautia producta	Histidinol-phosphate aminotransferase	5HMO
+	3,79941009881163	-0,765526943736607	K02501	imidazole glycerol-phosphate synthase	Blautia producta	Imidazole glycerol phosphate synthase subunit HisH	5HMO
+	3,84776099196087	-0,793030950758193	K01814	phosphoribosylformimino-5-aminoimidazole carboxamide ribotide	Blautia producta	1-(5-phosphoribosyl)-5-[(5-phosphoribosylamino)methylideneamino] imidazole-4-carboxamide isomerase	5HMO
+	5,29961091739221	-0,829403731558058	K02500	imidazole glycerol-phosphate synthase	Blautia producta	Imidazole glycerol phosphate synthase subunit HisF	5HMO
+	2,70008781439822	0,7058541642295	K07469	aldehyde oxidoreductase [EC:1.2.99.7]	Blautia producta	2Fe-2S iron-sulfur cluster binding domain-containing protein	4HMO
+	5,16460874006487	-0,971017797787985	K10439	ribose transport system	Blautia producta	LacI family transcriptional regulator	5HMO
+	5,75881079377636	-0,807496494717069	#N/A	#N/A	Blautia producta	Sporulation integral membrane protein YtvI	5HMO
+	7,65478748393276	-0,988669739829169	K03367	D-alanine--poly(phosphoribitol) ligase subunit	Blautia producta	Amino acid adenylation domain-containing protein	5HMO
+	3,20036327396705	-1,04430666234758	K01990	ABC-2 type transport	Blautia producta	ABC transporter ATP-binding protein	5HMO
+	8,31402932976273	-0,721861243247986	K03798	cell division protease	Blautia producta	ATP-dependent zinc metalloprotease FtsH	5HMO
+	7,3851155504058	-0,808317303657533	K05366	penicillin-binding protein 1A	Blautia producta	Penicillin-binding protein 1A	5HMO
+	5,01782948588506	-1,16354438993666	K07335	basic membrane protein	Blautia producta	BMP family ABC transporter substrate-binding protein	5HMO
+	3,84085959079834	-0,918872157732646	K01839	phosphopentomutase [EC:5.4.2.7] NA	Blautia producta	Phosphopentomutase	5HMO
+	6,15459542070301	-0,738605274094476	K03500	16S rRNA (cytosine967-C5)-methyltransferase	Blautia producta	16S rRNA (cytosine(967)-C(5))-methyltransferase	5HMO
+	3,56467413061051	-0,731791297594707	K21395	TRAP-type transport system	Blautia producta	DctP family TRAP transporter solute-binding subunit	5HMO
+	1,93041014497527	-0,812119099828931	K19265	L-glyceraldehyde 3-phosphate reductase	Blautia producta	L-glyceraldehyde 3-phosphate reductase	5HMO
+	6,06761898470402	-0,792048136393229	#N/A	#N/A	Blautia producta	Uncharacterized protein	5HMO
+	4,11638585422137	-0,785794417063395	K02030	polar amino acid	Blautia producta	Transporter substrate-binding domain-containing protein	5HMO
+	12,3338244293991	-1,36747909916772	#N/A	#N/A	Blautia producta	Flavodoxin	5HMO
+	2,42996863063283	-0,777086165216234	K03753	molybdopterin-guanine dinucleotide biosynthesis	Blautia producta	Molybdopterin-guanine dinucleotide biosynthesis protein B (MobB) domain-containing protein	5HMO
+	3,51584786789252	-0,716693573527866	#N/A	#N/A	Blautia producta	Fibronectin type III domain-containing protein	5HMO
+	5,48698259155295	-0,714079949590896	K00018	glycerate dehydrogenase [EC:1.1.1.29]	Blautia producta	Hydroxyacid dehydrogenase	5HMO
+	3,84492613112676	-0,908833305040996	K01866	tyrosyl-tRNA synthetase [EC:6.1.1.1]	Blautia producta	Tyrosine--tRNA ligase	5HMO
+	6,95398916654062	1,14248606893751	K12308	beta-galactosidase [EC:3.2.1.23] NA	Blautia producta	Beta-galactosidase	4HMO
+	8,70261959289987	-0,928641597429912	K01735	3-dehydroquinate synthase [EC:4.2.3.4]	Blautia producta	3-dehydroquinate synthase	5HMO
+	4,20837586670426	-0,716673453648885	K03609	septum site-determining protein	Blautia producta	Septum site-determining protein MinD	5HMO
+	6,56923493212568	-0,814557631810506	K05515	penicillin-binding protein 2	Blautia producta	Peptidase	5HMO
+	3,27982540316997	-0,712074240048726	K14441	ribosomal protein S12	Blautia producta	Ribosomal protein S12 methylthiotransferase RimO	5HMO
+	4,82048505560957	-0,829220374425253	K01890	phenylalanyl-tRNA synthetase beta	Blautia producta	Phenylalanine--tRNA ligase beta subunit	5HMO
+	3,16731934225904	-0,738498025470309	K00656	formate C-acetyltransferase [EC:2.3.1.54]	Blautia producta	Formate acetyltransferase	5HMO
+	3,36022228060238	-0,705055422253078	K01585	arginine decarboxylase [EC:4.1.1.19]	Blautia producta	Aminotransferase class I/II-fold pyridoxal phosphate-dependent enzyme	5HMO
+	5,46375023191604	-0,814648826917012	#N/A	#N/A	Blautia producta	Acriflavin resistance protein	5HMO
+	3,2930223074869	-0,687450223498874	K02032	peptide/nickel transport system	Blautia producta	Dipeptide ABC transporter ATP-binding protein	5HMO
+	6,8290302962997	-1,02671433819665	#N/A	#N/A	Blautia producta	DUF445 family protein	5HMO
+	4,39735878586385	-0,705917941199409	#N/A	#N/A	Blautia producta	UPF0597 protein E5259_17255	5HMO
+	5,72687029775653	-1,10358397165934	#N/A	#N/A	Blautia producta	J domain-containing protein	5HMO
+	5,25913991314938	-0,950263089603848	#N/A	#N/A	Blautia producta	Uncharacterized protein	5HMO
+	4,44161210471898	-0,876202795240614	#N/A	#N/A	Blautia producta	FAD-binding protein	5HMO
+	3,64013359246002	-0,744488292270236	#N/A	#N/A	Blautia producta	L,D-transpeptidase family protein	5HMO
+	2,93682300237916	-0,83821517891354	K12941	aminobenzoyl-glutamate utilization protein	Blautia producta	Amidohydrolase	5HMO
+	3,29930392768666	-0,778141882684495	K16787	energy-coupling factor transport	Blautia producta	Energy-coupling factor transporter ATP-binding protein EcfA2	5HMO
+	5,21480685907391	-0,763790594206916	K01338	ATP-dependent Lon protease	Blautia producta	Lon protease	5HMO
+	4,1800696350785	-0,766476684146457	K03544	ATP-dependent Clp protease	Blautia producta	ATP-dependent Clp protease ATP-binding subunit ClpX	5HMO
+	4,11930953078035	-0,842779172791374	K03545	trigger factor NA	Blautia producta	Trigger factor	5HMO
+	2,74694615438675	0,762072722117106	K02051	NitT/TauT family transport	Blautia producta	ABC transporter substrate-binding protein	4HMO
+	9,54170870999294	-1,94574760066138	K00018	glycerate dehydrogenase [EC:1.1.1.29]	Blautia producta	D-2-hydroxyacid dehydrogenase	5HMO
+	7,95804692523065	-2,14888372686174	#N/A	#N/A	Blautia producta	FHA domain-containing protein	5HMO
+	5,47497238204606	-1,18768309222327	K00020	3-hydroxyisobutyrate dehydrogenase [EC:1.1.1.31]	Blautia producta	NAD(P)-dependent oxidoreductase	5HMO
+	4,65623709263358	-1,29092885388268	K00615	transketolase [EC:2.2.1.1] NA	Blautia producta	Transketolase family protein	5HMO
+	5,81026997716081	-1,55778200096554	K00615	transketolase [EC:2.2.1.1] NA	Blautia producta	Transketolase	5HMO
+	4,79976264905067	-0,888692564434476	K00602	phosphoribosylaminoimidazolecarboxamide formyltransferase /	Blautia producta	Phosphoribosylaminoimidazolecarboxamide formyltransferase	5HMO
+	4,20266286693538	-0,697412345144484	K11176	IMP cyclohydrolase [EC:3.5.4.10]	Blautia producta	Inosine monophosphate cyclohydrolase	5HMO
+	3,86941596961735	-0,925466656684876	#N/A	#N/A	Blautia producta	Uncharacterized protein	5HMO
+	7,70773616282318	-0,877022094196744	#N/A	#N/A	Blautia producta	Glycosyl hydrolase family 18	5HMO
+	9,21698487066135	-1,09513326485952	#N/A	#N/A	Blautia producta	Trypsin-like serine protease	5HMO
+	8,18689873473702	1,45857797728644	#N/A	#N/A	Blautia producta	Long-chain fatty acid--CoA ligase	4HMO
+	3,02667007049722	0,880837983555264	#N/A	#N/A	Blautia producta	Peptide synthetase	4HMO
+	3,53643331014274	-0,789831532372369	K01442	choloylglycine hydrolase [EC:3.5.1.24]	Ruminococcus gnavus	Linear amide C-N hydrolase, choloylglycine hydrolase family protein	5HMO
+	3,55851381489112	-0,780470861328973	K24041	penicillin V amidase	Ruminococcus gnavus	Linear amide C-N hydrolase, choloylglycine hydrolase family protein	5HMO
+	4,82010905470957	-0,882345649931165	#N/A	#N/A	Blautia producta	Sugar phosphate isomerase/epimerase	5HMO
+	8,16028379833312	-1,2870941956838	K24995	levoglucosan dehydrogenase [EC:1.1.1.425]	Blautia producta	Gfo/Idh/MocA family oxidoreductase	5HMO
+	5,87571692806367	-0,698152965969509	K23537	general nucleoside transport	Blautia producta	ABC transporter ATP-binding protein	5HMO
+	8,18244671646588	-1,12483367655012	K03687	molecular chaperone GrpE	Blautia producta	Protein GrpE	5HMO
+	7,69583306739397	-0,817833503087361	K03705	heat-inducible transcriptional repressor	Blautia producta	Heat-inducible transcription repressor HrcA	5HMO
+	4,46437683419548	-0,66749816470676	K01915	glutamine synthetase [EC:6.3.1.2]	Blautia producta	Glutamine synthetase	5HMO
+	6,3598843798547	-0,822471022605895	K00027	malate dehydrogenase (oxaloacetate-decarboxylating)	Blautia producta	NAD-dependent malic enzyme	5HMO
+	5,51328563773924	-0,712732248836094	K01873	valyl-tRNA synthetase [EC:6.1.1.9]	Blautia producta	Valine--tRNA ligase	5HMO
+	5,37938791979871	-0,969454328219096	K03695	ATP-dependent Clp protease	Blautia producta	Chaperone protein ClpB	5HMO
+	3,50276414602188	-0,755837943818834	K01912	phenylacetate-CoA ligase [EC:6.2.1.30]	Blautia producta	Phenylacetate-coenzyme A ligase	5HMO
+	2,69600560216392	-1,21940391593509	#N/A	#N/A	Blautia producta	Uncharacterized protein	5HMO
+	7,21901484396605	-0,99030598004659	K21467	penicillin-binding protein 3	Blautia producta	Penicillin-binding transpeptidase domain-containing protein	5HMO
+	6,21876496961103	-0,811304026179844	K03545	trigger factor NA	Blautia producta	peptidylprolyl isomerase	5HMO
+	6,55141421371832	-0,921047038502163	K00655	1-acyl-sn-glycerol-3-phosphate acyltransferase [EC:2.3.1.51]	Blautia producta	1-acyl-sn-glycerol-3-phosphate acyltransferase	5HMO
+	4,84819163568019	-0,877769377496508	K01843	lysine 2,3-aminomutase [EC:5.4.3.2]	Blautia producta	KamA family radical SAM protein	5HMO
+	6,10734605322914	-0,782744500372145	#N/A	#N/A	Blautia producta	GNAT family N-acetyltransferase	5HMO
+	6,28956182199433	-1,50005967087216	K11753	riboflavin kinase /	Blautia producta	Riboflavin biosynthesis protein	5HMO
+	6,02681050884881	-1,79541295104557	#N/A	#N/A	Blautia producta	Sorbitol dehydrogenase	5HMO
+	4,54174890344867	-1,38844392034742	#N/A	#N/A	Blautia producta	Aldolase	5HMO
+	7,66094667758746	-1,08646386199527	#N/A	#N/A	Blautia producta	Iron-containing alcohol dehydrogenase	5HMO
+	8,07494564639168	-0,906611177656385	K02032	peptide/nickel transport system	Blautia producta	ATP-binding cassette domain-containing protein	5HMO
+	6,64656396872865	-0,925032337506613	K02031	peptide/nickel transport system	Blautia producta	ABC transporter ATP-binding protein	5HMO
+	6,42898057579913	-0,999251868989733	#N/A	#N/A	Blautia producta	Peptidase M20 domain-containing protein 2	5HMO
+	5,45788511724662	-0,840793093045552	K02033	peptide/nickel transport system	Blautia producta	ABC transporter permease	5HMO
+	9,53081538824546	1,36678330103556	K01990	ABC-2 type transport	Blautia producta	ABC transporter ATP-binding protein	4HMO
+	6,43774484337526	-1,58606494797601	K01810	glucose-6-phosphate isomerase [EC:5.3.1.9]	Blautia producta	Glucose-6-phosphate isomerase	5HMO
+	6,94523328320417	-1,70894144641029	K00018	glycerate dehydrogenase [EC:1.1.1.29]	Blautia producta	D-2-hydroxyacid dehydrogenase	5HMO
+	7,82525574554777	-1,38699347443051	K21395	TRAP-type transport system	Blautia producta	DctP family TRAP transporter solute-binding subunit	5HMO
+	3,17117848977226	-0,771734091970655	#N/A	#N/A	Blautia producta	Sugar kinase	5HMO
+	6,46241767784397	-1,18727411164178	#N/A	#N/A	Blautia producta	Fructose-bisphosphate aldolase	5HMO
+	5,6372305453196	-1,2695773575041	#N/A	#N/A	Blautia producta	Threonine dehydrogenase	5HMO
+	4,7206627178047	-0,685600373480055	#N/A	#N/A	Blautia producta	Winged helix-turn-helix transcriptional regulator	5HMO
+	11,6981278317446	-1,53808020220863	#N/A	#N/A	Blautia producta	Helix-turn-helix domain-containing protein	5HMO
+	5,94433866909933	-1,53456931644016	K03299	gluconate:H+ symporter, GntP	Blautia producta	GntP family permease	5HMO
+	6,72780452833044	-1,02046326796214	#N/A	#N/A	Blautia producta	Transcriptional regulator	5HMO
+	3,201158827119	-1,06862009896172	K23537	general nucleoside transport	Blautia producta	ABC transporter ATP-binding protein	5HMO
+	7,00728977468686	-1,09850471549564	K13993	HSP20 family protein	Blautia producta	Hsp20/alpha crystallin family protein	5HMO
+	4,22978922553755	-0,792840361595155	K07258	serine-type D-Ala-D-Ala carboxypeptidase	Blautia producta	D-alanyl-D-alanine carboxypeptidase	5HMO
+	7,72335114211296	-0,84557925330268	K15533	1,3-beta-galactosyl-N-acetylhexosamine phosphorylase [EC:2.4.1.211]	Blautia producta	1,3-beta-galactosyl-N-acetylhexosamine phosphorylase	5HMO
+	6,14637954940173	-0,839049604203966	K01439	succinyl-diaminopimelate desuccinylase [EC:3.5.1.18]	Blautia producta	M20 family peptidase	5HMO
+	2,55912796894737	1,15752032068041	K02986	small subunit ribosomal	Lactobacillus rhamnosus	30S ribosomal protein S4	4HMO
+	2,93391083785013	0,778203725814819	K00691	maltose phosphorylase [EC:2.4.1.8]	Enterococcus faecalis	Glycosyl hydrolase family 65 central catalytic domain protein	4HMO
+	2,51867187274945	-1,23955611387889	K01958	pyruvate carboxylase [EC:6.4.1.1]	Enterococcus faecalis	Pyruvate carboxylase	5HMO
+	1,93809491046197	0,90467287434472	K04086	ATP-dependent Clp protease	Enterococcus faecalis	ATPase family associated with various cellular activities (AAA)	4HMO
+	4,0273658193638	0,830031236012777	K02881	large subunit ribosomal	Enterococcus faecalis	50S ribosomal protein L18	4HMO
+	2,52819979908585	1,04627776145935	K00005	glycerol dehydrogenase [EC:1.1.1.6]	Enterococcus faecalis	Alcohol dehydrogenase, iron-dependent	4HMO
+	2,0718824159778	0,742641131083171	K02931	large subunit ribosomal	Enterococcus faecalis	50S ribosomal protein L5	4HMO
+	2,42484296920106	0,759715331925285	K00016	L-lactate dehydrogenase [EC:1.1.1.27]	Enterococcus faecalis	L-lactate dehydrogenase	4HMO
+	5,039751643776	-0,998650100496079	#N/A	#N/A	Bacteroides vulgatus	Putative plasminogen binding protein	5HMO
+	3,92284800723598	-0,676175554593404	K01610	phosphoenolpyruvate carboxykinase (ATP)	Bacteroides vulgatus	Phosphoenolpyruvate carboxykinase (ATP)	5HMO
+	4,53261377731789	-0,867338286505805	K03561	biopolymer transport protein	Bacteroides vulgatus	Putative biopolymer transport protein	5HMO
+	4,9435934622782	-0,792526589499579	K07171	mRNA interferase MazF	Ruminococcus gnavus	Toxin-antitoxin system, toxin component, MazF family	5HMO
+	6,44969534725778	-1,28288393550449	K04079	molecular chaperone HtpG	Ruminococcus gnavus	ATPase/histidine kinase/DNA gyrase B/HSP90 domain protein	5HMO
+	3,75844582519441	-1,20594611432817	#N/A	#N/A	Ruminococcus gnavus	Zinc ribbon domain-containing protein	5HMO
+	10,1652254934255	-1,96502041816711	K03695	ATP-dependent Clp protease	Ruminococcus gnavus	Chaperone protein ClpB	5HMO
+	4,18799010709543	-0,77777702278561	#N/A	#N/A	Ruminococcus gnavus	Asp23/Gls24 family envelope stress response protein	5HMO
+	4,23355800840708	-0,680822200245327	K00703	starch synthase [EC:2.4.1.21]	Ruminococcus gnavus	Glycogen synthase	5HMO
+	2,66816170752149	-0,722502960099115	K23351	glutaconyl-CoA/methylmalonyl-CoA decarboxylase subunit	Ruminococcus gnavus	Biotin-requiring enzyme	5HMO
+	3,54680716918245	-0,775779538684422	K01952	phosphoribosylformylglycinamidine synthase [EC:6.3.5.3]	Ruminococcus gnavus	Phosphoribosylformylglycinamidine synthase	5HMO
+	4,02082764292391	-0,866000665558709	K02784	phosphocarrier protein HPr	Ruminococcus gnavus	Phosphocarrier, HPr family	5HMO
+	6,34655999546129	-0,820366024971007	K03526	(E)-4-hydroxy-3-methylbut-2-enyl-diphosphate synthase [EC:1.17.7.1	Ruminococcus gnavus	4-hydroxy-3-methylbut-2-en-1-yl diphosphate synthase (flavodoxin)	5HMO
+	7,06130067049995	-1,00356814596388	K11358	aspartate aminotransferase [EC:2.6.1.1]	Ruminococcus gnavus	Aminotransferase	5HMO
+	6,84076918284718	-0,791158636411032	K03628	transcription termination factor	Ruminococcus gnavus	Transcription termination factor Rho	5HMO
+	6,9158071187335	-1,1320978668001	K04043	molecular chaperone DnaK	Ruminococcus gnavus	Chaperone protein DnaK	5HMO
+	8,25279099970878	-0,912801305452982	K03687	molecular chaperone GrpE	Ruminococcus gnavus	Protein GrpE	5HMO
+	6,7913089669885	-0,670532981554667	K03705	heat-inducible transcriptional repressor	Ruminococcus gnavus	Heat-inducible transcription repressor HrcA	5HMO
+	4,1987990105694	-0,699763973553975	K01938	formate--tetrahydrofolate ligase [EC:6.3.4.3]	Ruminococcus gnavus	Formate--tetrahydrofolate ligase	5HMO
+	4,04053460342018	-0,714318434397379	K01740	O-acetylhomoserine (thiol)-lyase [EC:2.5.1.49]	Ruminococcus gnavus	O-acetylhomoserine aminocarboxypropyltransferase/cysteine synthase	5HMO
+	5,54415308482272	-0,775139662954543	K01687	dihydroxy-acid dehydratase [EC:4.2.1.9]	Ruminococcus gnavus	Dihydroxy-acid dehydratase	5HMO
+	5,94638109386103	-0,692593375841776	K01736	chorismate synthase [EC:4.2.3.5]	Ruminococcus gnavus	Chorismate synthase	5HMO
+	4,35942617424928	-0,732984940210978	K03086	RNA polymerase primary	Ruminococcus gnavus	RNA polymerase sigma factor SigA	5HMO
+	2,68293558493882	-0,74981329176161	#N/A	#N/A	Ruminococcus gnavus	Phosphatase	5HMO
+	2,71840070948176	-0,817376507653131	K01886	glutaminyl-tRNA synthetase [EC:6.1.1.18]	Ruminococcus gnavus	Glutamine--tRNA ligase	5HMO
+	5,57631292777365	-0,786457949214512	K00602	phosphoribosylaminoimidazolecarboxamide formyltransferase /	Ruminococcus gnavus	AICARFT/IMPCHase bienzyme	5HMO
+	5,64771797849818	-0,709731976191203	K00926	carbamate kinase [EC:2.7.2.2]	Ruminococcus gnavus	carbamate kinase	5HMO
+	4,55833005698927	-0,696760243839687	K15923	alpha-L-fucosidase 2 [EC:3.2.1.51]	Ruminococcus gnavus	Fibronectin type III domain protein	5HMO
+	6,63934743527016	-0,784156044324239	K01677	fumarate hydratase subunit	Ruminococcus gnavus	Hydrolyase, tartrate alpha subunit/fumarate domain protein, Fe-S type	5HMO
+	5,20689939028567	-0,672818660736083	K03217	YidC/Oxa1 family membrane	Ruminococcus gnavus	Membrane protein insertase, YidC/Oxa1 family	5HMO
+	5,79558009957923	-0,874733090400697	K01875	seryl-tRNA synthetase [EC:6.1.1.11]	Ruminococcus gnavus	serine--tRNA ligase	5HMO
+	7,58293380989199	-1,16498605410258	K13993	HSP20 family protein	Ruminococcus gnavus	Hsp20/alpha crystallin family protein	5HMO
+	4,15772934052542	-0,934623757998148	#N/A	#N/A	Ruminococcus gnavus	CARDB domain-containing protein	5HMO
+	6,17067200261839	-0,707573639021979	K03496	chromosome partitioning protein	Ruminococcus gnavus	CobQ/CobB/MinD/ParA nucleotide binding domain protein	5HMO
+	3,90162179148101	-0,814067509439256	#N/A	#N/A	Ruminococcus gnavus	BMC domain protein	5HMO
+	2,95557379331366	-0,787931534979077	#N/A	#N/A	Ruminococcus gnavus	Branched-chain amino acid ABC transporter, permease protein	5HMO
+	2,60470409480261	-0,866374280717637	K02959	small subunit ribosomal	Ruminococcus gnavus	30S ribosomal protein S16	5HMO
+	4,69603801148453	-0,721868647469414	K01914	aspartate--ammonia ligase [EC:6.3.1.1]	Ruminococcus gnavus	Aspartate--ammonia ligase	5HMO
+	4,5326541024466	-0,917429791556464	K02990	small subunit ribosomal	Ruminococcus gnavus	30S ribosomal protein S6	5HMO
+	4,26809657530246	-0,815856178601583	K02963	small subunit ribosomal	Ruminococcus gnavus	30S ribosomal protein S18	5HMO
+	5,43395211770068	-0,736573272281223	K02939	large subunit ribosomal	Ruminococcus gnavus	50S ribosomal protein L9	5HMO
+	9,09316924115895	-1,21081082026164	#N/A	#N/A	Ruminococcus gnavus	Rpn family recombination-promoting nuclease/putative transposase	5HMO
+	5,30746536775014	-0,745817846722074	K01953	asparagine synthase (glutamine-hydrolysing)	Ruminococcus gnavus	Putative asparagine synthase (Glutamine-hydrolyzing)	5HMO
+	2,84491482082479	-0,802788668208652	K02864	large subunit ribosomal	Ruminococcus gnavus	50S ribosomal protein L10	5HMO
+	5,42011691414422	-0,905493087238736	K01924	UDP-N-acetylmuramate--alanine ligase [EC:6.3.2.8]	Ruminococcus gnavus	UDP-N-acetylmuramate--L-alanine ligase	5HMO
+	1,62078324188122	-0,804280254575941	K06412	stage V sporulation	Ruminococcus gnavus	Putative septation protein SpoVG	5HMO
+	3,99914897990363	-0,848549723625184	#N/A	#N/A	Ruminococcus gnavus	DNA-binding protein	5HMO
+	2,48340652650594	-0,717397120263842	#N/A	#N/A	Ruminococcus gnavus	Poly(Hydroxyalcanoate) granule associated protein (Phasin)	5HMO
+	3,66736410017537	-0,784412410524157	#N/A	#N/A	Ruminococcus gnavus	DUF5717_N domain-containing protein	5HMO
+	4,33690543361123	-0,767605437172783	K01756	adenylosuccinate lyase [EC:4.3.2.2]	Ruminococcus gnavus	Adenylosuccinate lyase	5HMO
+	4,13332997899043	-0,699550787607828	#N/A	#N/A	Ruminococcus gnavus	Putative glutamate--tRNA ligase	5HMO
+	3,77669404790047	-0,781048112445408	#N/A	#N/A	Ruminococcus gnavus	ABC transporter domain-containing protein	5HMO
+	6,45183036853671	-0,982666346761915	K03553	recombination protein RecA	Ruminococcus gnavus	Protein RecA	5HMO
+	8,3718573655012	-1,15952846739027	K01740	O-acetylhomoserine (thiol)-lyase [EC:2.5.1.49]	Ruminococcus gnavus	O-acetylhomoserine aminocarboxypropyltransferase/cysteine synthase	5HMO
+	5,06875778681079	-0,853981720076667	K08681	pyridoxal 5'-phosphate synthase	Ruminococcus gnavus	Pyridoxal 5-phosphate synthase subunit PdxT	5HMO
+	10,2978446214621	-1,17310651143392	K06215	pyridoxal 5'-phosphate synthase	Ruminococcus gnavus	Pyridoxal 5-phosphate synthase subunit PdxS	5HMO
+	6,90683694982907	-1,06681901878781	#N/A	#N/A	Ruminococcus gnavus	Rpn family recombination-promoting nuclease/putative transposase	5HMO
+	5,09684279861439	-0,850216627120971	K02112	F-type H+/Na+-transporting ATPase	Ruminococcus gnavus	ATP synthase subunit beta	5HMO
+	4,51338239438918	-0,700858990351358	#N/A	#N/A	Ruminococcus gnavus	Sugar O-acyltransferase, sialic acid O-acetyltransferase NeuD family	5HMO
+	6,65032559659141	-0,691887391938103	#N/A	#N/A	Ruminococcus gnavus	Uncharacterized protein	5HMO
+	5,67058637113076	-1,22844333118863	K18471	methylglyoxal reductase [EC:1.1.1.-]	Ruminococcus gnavus	Oxidoreductase, aldo/keto reductase family protein	5HMO
+	2,78163779096418	-0,717040406333076	K02888	large subunit ribosomal	Ruminococcus gnavus	50S ribosomal protein L21	5HMO
+	3,54481160189932	-0,808676481246949	K15633	2,3-bisphosphoglycerate-independent phosphoglycerate mutase	Ruminococcus gnavus	2,3-bisphosphoglycerate-independent phosphoglycerate mutase	5HMO
+	3,75104858580764	-0,678651213645935	K01686	mannonate dehydratase [EC:4.2.1.8]	Ruminococcus gnavus	Mannonate dehydratase	5HMO
+	3,49051343933531	-0,692339022954305	K07667	two-component system, OmpR	Ruminococcus gnavus	Stage 0 sporulation protein A homolog	5HMO
+	5,02853161823299	-0,716775390836927	K12574	ribonuclease J [EC:3.1.-.-]	Ruminococcus gnavus	Ribonuclease J	5HMO
+	4,94553112217863	-0,936673257086012	K04078	chaperonin GroES NA	Ruminococcus gnavus	Co-chaperonin GroES	5HMO
+	6,91266347624395	-1,03236566649543	K04077	chaperonin GroEL [EC:5.6.1.7]	Ruminococcus gnavus	Chaperonin GroEL	5HMO
+	3,967874982882	-0,827001796828377	K00147	glutamate-5-semialdehyde dehydrogenase [EC:1.2.1.41]	Ruminococcus gnavus	Gamma-glutamyl phosphate reductase	5HMO
+	3,42618389479364	-0,718931449784173	K00765	ATP phosphoribosyltransferase [EC:2.4.2.17]	Ruminococcus gnavus	ATP phosphoribosyltransferase regulatory subunit	5HMO
+	4,54776713217343	-0,762803951899211	K07030	fatty acid kinase	Ruminococcus gnavus	DAK2 domain fusion protein YloV	5HMO
+	3,84766790733415	-0,690811104244656	K03798	cell division protease	Ruminococcus gnavus	ATP-dependent zinc metalloprotease FtsH	5HMO
+	5,53238306821564	-0,680256009101868	K01867	tryptophanyl-tRNA synthetase [EC:6.1.1.2]	Ruminococcus gnavus	tryptophan--tRNA ligase	5HMO
+	2,63539371072048	-1,00473925802443	K02895	large subunit ribosomal	Ruminococcus gnavus	50S ribosomal protein L24	5HMO
+	2,45735655767113	-0,735414385795593	K02878	large subunit ribosomal	Ruminococcus gnavus	50S ribosomal protein L16	5HMO
+	4,71436843042251	-0,861736562516954	K03150	2-iminoacetate synthase [EC:4.1.99.19]	Ruminococcus gnavus	Iron-only hydrogenase maturation rSAM protein HydG	5HMO
+	6,53917505487631	-0,7821118566725	K10907	aminotransferase [EC:2.6.1.-] NA	Ruminococcus gnavus	Aminotransferase	5HMO
+	4,11329623973288	-0,717900262938606	K02117	V/A-type H+/Na+-transporting ATPase	Ruminococcus gnavus	V-type ATP synthase alpha chain	5HMO
+	5,19453433794308	-0,789670348167419	K00609	aspartate carbamoyltransferase catalytic	Ruminococcus gnavus	aspartate carbamoyltransferase	5HMO
+	3,91553460012314	-0,741112735536364	K00610	aspartate carbamoyltransferase regulatory	Ruminococcus gnavus	Aspartate carbamoyltransferase regulatory chain, allosteric domain protein	5HMO
+	3,90463772272963	-0,720026453336081	K01754	threonine dehydratase [EC:4.3.1.19]	Ruminococcus gnavus	L-threonine dehydratase catabolic TdcB	5HMO
+	4,97381611937932	-0,80522976981269	K02117	V/A-type H+/Na+-transporting ATPase	Ruminococcus gnavus	V-type ATP synthase alpha chain	5HMO
+	4,69668375250441	-0,80769043498569	K01893	asparaginyl-tRNA synthetase [EC:6.1.1.22]	Ruminococcus gnavus	Asparagine--tRNA ligase	5HMO
+	4,61430966510048	-0,725650866826375	#N/A	#N/A	Ruminococcus gnavus	histidine kinase	5HMO
+	10,5126521915491	-1,16930058267382	#N/A	#N/A	Ruminococcus gnavus	Peptidase_C39_2 domain-containing protein	5HMO
+	4,29458100111518	-0,719865057203505	#N/A	#N/A	Ruminococcus gnavus	Hydratase	5HMO
+	5,5919075926129	-0,7698628505071	K00761	uracil phosphoribosyltransferase [EC:2.4.2.9]	Ruminococcus gnavus	Uracil phosphoribosyltransferase	5HMO
+	4,83578741720204	-0,770753781000773	K00688	glycogen phosphorylase [EC:2.4.1.1]	Ruminococcus gnavus	Alpha-1,4 glucan phosphorylase	5HMO
+	7,16424082038787	-0,736457281642489	#N/A	#N/A	Ruminococcus gnavus	Uncharacterized protein	5HMO
+	3,6072627277435	-0,722069727049933	#N/A	#N/A	Ruminococcus gnavus	Uncharacterized protein	5HMO
+	3,92116904139297	-0,711889200740391	K01733	threonine synthase [EC:4.2.3.1]	Ruminococcus gnavus	Threonine synthase	5HMO
+	7,91905535478149	-0,982376032405429	K20453	dimethylmaleate hydratase small	Ruminococcus gnavus	3-isopropylmalate dehydratase small subunit	5HMO
+	7,50389884331955	-1,12379735045963	K01704	3-isopropylmalate/(R)-2-methylmalate dehydratase small	Ruminococcus gnavus	3-isopropylmalate dehydratase small subunit	5HMO
+	3,53976042661937	-0,730216317706637	K01703	3-isopropylmalate/(R)-2-methylmalate dehydratase large	Ruminococcus gnavus	3-isopropylmalate dehydratase large subunit	5HMO
+	4,32889152274212	-0,729662325647142	K00133	aspartate-semialdehyde dehydrogenase [EC:1.2.1.11]	Ruminococcus gnavus	Aspartate-semialdehyde dehydrogenase	5HMO
+	3,7675125313788	-0,796589427524143	K01755	argininosuccinate lyase [EC:4.3.2.1]	Ruminococcus gnavus	Argininosuccinate lyase	5HMO
+	3,75028349185563	-0,866050243377686	K25026	glucokinase [EC:2.7.1.2] NA	Ruminococcus gnavus	Glucokinase	5HMO
+	5,09466952663407	-0,743784692552355	K03798	cell division protease	Ruminococcus gnavus	ATP-dependent zinc metalloprotease FtsH	5HMO
+	4,8329563727305	-0,935545550452338	K00560	thymidylate synthase [EC:2.1.1.45]	Ruminococcus gnavus	Thymidylate synthase	5HMO
+	6,95089904790611	-0,745882961485121	K06972	presequence protease [EC:3.4.24.-]	Ruminococcus gnavus	Peptidase M16 inactive domain protein	5HMO
+	4,0043303761594	-0,707977082994248	K12132	eukaryotic-like serine/threonine-protein kinase	Ruminococcus gnavus	non-specific serine/threonine protein kinase	5HMO
+	5,51402504778448	-0,787018948131137	K20074	PPM family protein	Ruminococcus gnavus	Protein phosphatase 2C	5HMO
+	5,54363039474291	-0,880903681119284	#N/A	#N/A	Ruminococcus gnavus	PDZ/DHR/GLGF domain protein	5HMO
+	3,54057813601992	-0,745161215464273	K00067	dTDP-4-dehydrorhamnose reductase [EC:1.1.1.133]	Ruminococcus gnavus	dTDP-4-dehydrorhamnose reductase	5HMO
+	4,41570660356703	-0,702129456732008	K22405	NADH oxidase (H2O-forming)	Ruminococcus gnavus	Rubredoxin	5HMO
+	6,76654213149701	-0,742212507459852	#N/A	#N/A	Ruminococcus gnavus	Nitrite/sulfite reductase ferredoxin domain protein	5HMO
+	3,18018275649635	-0,707314517762925	K03545	trigger factor NA	Ruminococcus gnavus	Trigger factor	5HMO
+	5,60060768443229	-0,758429381582471	K01714	4-hydroxy-tetrahydrodipicolinate synthase [EC:4.3.3.7]	Ruminococcus gnavus	4-hydroxy-tetrahydrodipicolinate synthase	5HMO
+	4,25213993262289	-0,799040913581847	K05366	penicillin-binding protein 1A	Ruminococcus gnavus	Penicillin-binding protein 1A	5HMO
+	5,50297044121927	-0,691948175430298	K00099	1-deoxy-D-xylulose-5-phosphate reductoisomerase [EC:1.1.1.267]	Ruminococcus gnavus	1-deoxy-D-xylulose 5-phosphate reductoisomerase	5HMO
+	4,28939411812877	-0,9704340034061	K02838	ribosome recycling factor	Ruminococcus gnavus	Ribosome-recycling factor	5HMO
+	6,23142561726355	-1,44187723265754	#N/A	#N/A	Ruminococcus gnavus	PD-(D/E)XK nuclease family transposase	5HMO
+	4,88287041484184	-0,862102640999688	K01950	NAD+ synthase (glutamine-hydrolysing)	Ruminococcus gnavus	Glutamine-dependent NAD(+) synthetase	5HMO
+	6,84706439287514	-0,962611026234097	K19118	CRISPR-associated protein Csd2	Ruminococcus gnavus	Type I-C CRISPR-associated protein Cas7/Csd2	5HMO
+	4,75763912043483	-0,929095453686184	#N/A	#N/A	Ruminococcus gnavus	Transposase	5HMO
+	5,19027588727991	-0,873280392752753	#N/A	#N/A	Ruminococcus gnavus	Orotate phosphoribosyltransferase	5HMO
+	5,02491560893942	-0,685118873914083	K02600	transcription termination/antitermination protein	Ruminococcus gnavus	Transcription termination/antitermination protein NusA	5HMO
+	4,04333807264602	-0,706299013561672	K02519	translation initiation factor	Ruminococcus gnavus	Translation initiation factor IF-2	5HMO
+	3,50050246715116	0,921381155649821	K07175	PhoH-like ATPase NA	Bacteroides ovatus	PhoH family protein	4HMO
+	8,21005528241707	1,27547057469686	K00656	formate C-acetyltransferase [EC:2.3.1.54]	Bacteroides ovatus	Formate acetyltransferase	4HMO
+	2,39200512931998	0,809158722559611	#N/A	#N/A	Bifidobacterium infantis	Uncharacterized protein	4HMO
+	2,29826390848441	1,07743749353621	K02959	small subunit ribosomal	Bifidobacterium infantis	30S ribosomal protein S16	4HMO
+	2,43094943144659	0,930958151817322	K00794	6,7-dimethyl-8-ribityllumazine synthase [EC:2.5.1.78]	Bifidobacterium infantis	6,7-dimethyl-8-ribityllumazine synthase	4HMO
+	2,89250382507633	0,714071618186103	K01883	cysteinyl-tRNA synthetase [EC:6.1.1.16]	Bifidobacterium infantis	Cysteine--tRNA ligase	4HMO
+	3,66079481159888	2,09728150897556	K01206	alpha-L-fucosidase [EC:3.2.1.51] NA	Bifidobacterium infantis	Alpha-L-fucosidase	4HMO
+	2,6572551080145	1,10156917572022	K01897	long-chain acyl-CoA synthetase	Bifidobacterium infantis	AMP-dependent synthetase and ligase	4HMO
+	2,37796122509529	0,722069660822551	#N/A	#N/A	Bifidobacterium infantis	Nucleotidyl transferase AbiEii/AbiGii toxin family protein	4HMO
+	2,69171444359543	-1,09731153647105	K15533	1,3-beta-galactosyl-N-acetylhexosamine phosphorylase [EC:2.4.1.211]	Bifidobacterium infantis	1,3-beta-galactosyl-N-acetylhexosamine phosphorylase	5HMO
+	2,36156172989937	1,04985860983531	K01875	seryl-tRNA synthetase [EC:6.1.1.11]	Bifidobacterium infantis	Serine--tRNA ligase	4HMO
+	2,41810568457043	0,735276579856873	K07029	diacylglycerol kinase (ATP)	Bifidobacterium infantis	Diacylglycerol kinase, catalytic region	4HMO
+	2,51600057278556	1,17074365086026	K01835	phosphoglucomutase [EC:5.4.2.2] NA	Bifidobacterium infantis	Phosphoglucomutase, alpha-D-glucose phosphate-specific	4HMO
+	2,24789453649669	0,975395957628885	K01807	ribose 5-phosphate isomerase	Bifidobacterium infantis	Ribose-5-phosphate isomerase A	4HMO
+	2,08428689833002	0,747990290323894	#N/A	#N/A	Bifidobacterium infantis	Secreted protein	4HMO
+	2,50158125453707	2,40053692128923	#N/A	#N/A	Bifidobacterium infantis	Extracellular solute-binding protein, family 1	4HMO
+	1,75292267889779	1,16455198658837	K02026	multiple sugar transport	Bifidobacterium infantis	Binding-protein-dependent transport systems inner membrane component	4HMO
+	3,57946397786926	1,09979763295915	#N/A	#N/A	Bifidobacterium infantis	Binding-protein-dependent transport systems inner membrane component	4HMO
+	1,75304782268047	0,770242505603367	K03040	DNA-directed RNA polymerase	Bifidobacterium infantis	DNA-directed RNA polymerase subunit alpha	4HMO
+	2,08484943370425	0,897201829486423	K02952	small subunit ribosomal	Bifidobacterium infantis	30S ribosomal protein S13	4HMO
+	1,28560929688266	0,82746626271142	K02876	large subunit ribosomal	Bifidobacterium infantis	50S ribosomal protein L15	4HMO
+	1,4859353236647	0,883528510729472	K02988	small subunit ribosomal	Bifidobacterium infantis	30S ribosomal protein S5	4HMO
+	1,64350572893505	0,777173452907138	K02933	large subunit ribosomal	Bifidobacterium infantis	50S ribosomal protein L6	4HMO
+	1,78195475260786	0,854540427525838	K02961	small subunit ribosomal	Bifidobacterium infantis	30S ribosomal protein S17	4HMO
+	1,74140519711623	0,778100384606256	K02904	large subunit ribosomal	Bifidobacterium infantis	50S ribosomal protein L29	4HMO
+	2,156524805067	1,20732156435649	K02890	large subunit ribosomal	Bifidobacterium infantis	50S ribosomal protein L22	4HMO
+	2,1726977750937	0,90129710568322	K02892	large subunit ribosomal	Bifidobacterium infantis	50S ribosomal protein L23	4HMO
+	2,73666977126439	1,56088948249817	K04072	acetaldehyde dehydrogenase /	Bifidobacterium infantis	Aldehyde-alcohol dehydrogenase	4HMO
+	2,67958722231452	0,969588041305543	K00705	4-alpha-glucanotransferase [EC:2.4.1.25] NA	Bifidobacterium infantis	4-alpha-glucanotransferase	4HMO
+	1,89907314009894	0,947358462545607	K02935	large subunit ribosomal	Bifidobacterium infantis	50S ribosomal protein L7/L12	4HMO
+	1,73811335988009	0,801011072264776	K02864	large subunit ribosomal	Bifidobacterium infantis	50S ribosomal protein L10	4HMO
+	2,38563949188484	0,940421024958293	K00812	aspartate aminotransferase [EC:2.6.1.1]	Bifidobacterium infantis	Aminotransferase	4HMO
+	3,32638199984536	1,70085831483205	#N/A	#N/A	Bifidobacterium infantis	Amidohydrolase 2	4HMO
+	3,32045980998441	1,38342550065782	K02429	MFS transporter, FHS	Bifidobacterium infantis	Major facilitator superfamily MFS_1	4HMO
+	1,98211158038141	2,39530958069695	K18333	L-fucose dehydrogenase [EC:1.1.1.435]	Bifidobacterium infantis	Short-chain dehydrogenase/reductase SDR	4HMO
+	2,47548126150047	2,69698418511285	K18334	L-fuconate dehydratase [EC:4.2.1.68]	Bifidobacterium infantis	L-fuconate dehydratase	4HMO
+	2,97519800189913	1,15043200386895	K00003	homoserine dehydrogenase [EC:1.1.1.3]	Bifidobacterium infantis	Homoserine dehydrogenase	4HMO
+	3,53916366764784	-0,70192171467675	#N/A	#N/A	Bifidobacterium infantis	Regulatory protein, IclR	5HMO
+	3,10517212553233	2,59787983364529	K01190	beta-galactosidase [EC:3.2.1.23] NA	Bifidobacterium infantis	Beta-galactosidase	4HMO
+	1,88209076490287	0,821694453557332	K01206	alpha-L-fucosidase [EC:3.2.1.51] NA	Bifidobacterium infantis	Alpha-1,3/4-fucosidase, putative	4HMO
+	2,75629407498399	1,38633007473416	K22397	2-dehydro-3-deoxy-D-pentonate aldolase [EC:4.1.2.28]	Bifidobacterium infantis	Dihydrodipicolinate synthetase	4HMO
+	2,6540418874524	1,34596574306488	K01714	4-hydroxy-tetrahydrodipicolinate synthase [EC:4.3.3.7]	Bifidobacterium infantis	Dihydrodipicolinate synthetase	4HMO
+	2,8426648092678	1,09148440096113	K18333	L-fucose dehydrogenase [EC:1.1.1.435]	Bifidobacterium infantis	Short-chain dehydrogenase/reductase SDR	4HMO
+	1,72479521270874	1,10978539784749	K18334	L-fuconate dehydratase [EC:4.2.1.68]	Bifidobacterium infantis	L-fuconate dehydratase	4HMO
+	2,47755193624958	1,35671501689487	K17318	putative aldouronate transport	Bifidobacterium infantis	Extracellular solute-binding protein, family 1	4HMO
+	3,78619145960078	1,59177405304379	K12373	hexosaminidase [EC:3.2.1.52] NA	Bifidobacterium infantis	Glycoside hydrolase, family 20	4HMO
+	2,35779781900365	1,15112328529358	K00761	uracil phosphoribosyltransferase [EC:2.4.2.9]	Bifidobacterium infantis	Uracil phosphoribosyltransferase	4HMO
+	2,63075507633546	1,15367392698924	K01854	UDP-galactopyranose mutase [EC:5.4.99.9]	Bifidobacterium infantis	UDP-galactopyranose mutase	4HMO
+	2,28956590605674	1,07472822401259	#N/A	#N/A	Bifidobacterium infantis	Uncharacterized protein	4HMO
+	1,89310897448882	0,962186959054734	K17245	putative chitobiose transport	Bifidobacterium infantis	Binding-protein-dependent transport systems inner membrane component	4HMO
+	2,34389866509825	2,62088561058044	K17244	putative chitobiose transport	Bifidobacterium infantis	Extracellular solute-binding protein, family 1	4HMO
+	2,25723266077313	2,57078009181552	K02027	multiple sugar transport	Bifidobacterium infantis	Extracellular solute-binding protein, family 1	4HMO
+	3,6010012405126	0,914857003423903	K23684	dolichol-phosphate hexosyltransferase [EC:2.4.1.-]	Bifidobacterium infantis	Glycosyl transferase, family 2	4HMO
+	2,09952297065883	0,792064984639485	#N/A	#N/A	Bifidobacterium infantis	Glycosyl transferase, family 8	4HMO
+	1,67412762316702	0,862761828634474	K10117	raffinose/stachyose/melibiose transport system	Bifidobacterium infantis	Extracellular solute-binding protein, family 1	4HMO
+	2,56588739940664	1,05866367287106	#N/A	#N/A	Bifidobacterium infantis	ABC transporter related	4HMO
+	1,83514204692905	1,44380701912774	K00048	lactaldehyde reductase [EC:1.1.1.77]	Bifidobacterium infantis	Lactaldehyde reductase	4HMO
+	2,6846219539343	0,831304060088263	#N/A	#N/A	Bifidobacterium infantis	Nitroreductase	4HMO
+	3,78469297354365	2,61723428302341	#N/A	#N/A	Bifidobacterium infantis	Endo-beta-N-acetylglucosaminidase	4HMO
+	1,91625857521276	0,991047276390924	#N/A	#N/A	Bifidobacterium infantis	PTS system, glucose subfamily, IIA subunit	4HMO
+	1,76469899454475	0,870294332504272	#N/A	#N/A	Bifidobacterium infantis	Uncharacterized protein	4HMO
+	2,38143477263138	0,823705805672541	K03980	putative peptidoglycan lipid	Bifidobacterium infantis	Virulence factor MVIN family protein	4HMO
+	3,01373581211779	0,788532469007704	K06346	spoIIIJ-associated protein NA	Bifidobacterium infantis	Single-stranded nucleic acid binding R3H domain protein	4HMO
+	1,51075496072255	0,814530690511067	K07386	putative endopeptidase [EC:3.4.24.-]	Bifidobacterium infantis	Neprilysin	4HMO
+	2,76769901547556	0,865398923556009	K01919	glutamate--cysteine ligase [EC:6.3.2.2]	Bifidobacterium infantis	Glutamate--cysteine ligase	4HMO
+	2,56656359456044	0,89418375492096	K05349	beta-glucosidase [EC:3.2.1.21] NA	Bifidobacterium infantis	Beta-glucosidase	4HMO
+	2,9362078111305	0,764156884617275	K08323	mannonate dehydratase [EC:4.2.1.8]	Bifidobacterium infantis	Mandelate racemase/muconate lactonizing enzyme, N-terminal domain protein	4HMO
+	2,04496447869562	1,26435809665256	#N/A	#N/A	Bifidobacterium infantis	Uncharacterized protein	4HMO
+	3,40021125300206	1,24543486701118	#N/A	#N/A	Bifidobacterium infantis	UspA domain protein	4HMO
+	2,52127184773688	1,07861620850033	#N/A	#N/A	Bifidobacterium infantis	DUF349 domain-containing protein	4HMO
+	1,96583832754339	0,919038110309177	K00886	polyphosphate glucokinase [EC:2.7.1.63]	Bifidobacterium infantis	ROK family protein	4HMO
+	2,67564069509161	0,786763230959574	K12373	hexosaminidase [EC:3.2.1.52] NA	Bifidobacterium infantis	Glycoside hydrolase, family 20	4HMO
+	3,03299766817157	0,766775661044651	K02356	elongation factor P	Bifidobacterium infantis	Elongation factor P	4HMO
+	2,37387640413891	0,75964187251197	K01591	orotidine-5'-phosphate decarboxylase [EC:4.1.1.23]	Bifidobacterium infantis	Orotidine 5-phosphate decarboxylase	4HMO
+	2,20759668996309	0,837408714824252	#N/A	#N/A	Bifidobacterium infantis	ABC transporter related	4HMO
+	1,92822659830503	0,986210717095268	K02030	polar amino acid	Bifidobacterium infantis	Extracellular solute-binding protein, family 3	4HMO
+	3,05870792547795	1,13707725207011	K01740	O-acetylhomoserine (thiol)-lyase [EC:2.5.1.49]	Bifidobacterium infantis	Cysteine synthase	4HMO
+	2,5566740228393	0,737044095993041	#N/A	#N/A	Bifidobacterium infantis	DivIVA domain-containing protein	4HMO
+	2,29146691899403	0,848126437928942	K03526	(E)-4-hydroxy-3-methylbut-2-enyl-diphosphate synthase [EC:1.17.7.1	Bifidobacterium infantis	4-hydroxy-3-methylbut-2-en-1-yl diphosphate synthase (flavodoxin)	4HMO
+	2,52675448084231	0,970164749357435	K00941	hydroxymethylpyrimidine/phosphomethylpyrimidine kinase [EC:2.7.1.49	Bifidobacterium infantis	Phosphomethylpyrimidine kinase	4HMO
+	2,47504533958148	1,03773914443122	K03531	cell division protein	Bifidobacterium infantis	Cell division protein FtsZ	4HMO
+	3,1458791533216	1,80476752916972	#N/A	#N/A	Bifidobacterium infantis	Cell wall synthesis protein Wag31	4HMO
+	2,9089415138525	1,35627529356215	K02035	peptide/nickel transport system	Bifidobacterium infantis	Extracellular solute-binding protein, family 5	4HMO
+	1,86483496308865	1,3322315480974	K00016	L-lactate dehydrogenase [EC:1.1.1.27]	Bifidobacterium infantis	L-lactate dehydrogenase	4HMO
+	2,27269104698828	0,964186112085978	K01929	UDP-N-acetylmuramoyl-tripeptide--D-alanyl-D-alanine ligase [EC:6.3.2.10]	Bifidobacterium infantis	UDP-N-acetylmuramoyl-tripeptide--D-alanyl-D-alanine ligase	4HMO
+	3,37303289378955	0,911186125543383	K01990	ABC-2 type transport	Bifidobacterium infantis	ABC transporter related	4HMO
+	2,37338928992178	1,24126568105486	K18479	sulfoquinovose isomerase [EC:5.3.1.31]	Bifidobacterium infantis	N-acylglucosamine 2-epimerase	4HMO
+	2,07429106034522	0,835804210768806	K09704	uncharacterized protein NA	Bifidobacterium infantis	Uncharacterized conserved protein UCP028846	4HMO
+	2,84763488955248	0,715888897577922	#N/A	#N/A	Bifidobacterium infantis	ROK family protein	4HMO
+	1,48269452406248	1,3807237678104	K10200	N-acetylglucosamine transport system	Bifidobacterium infantis	Extracellular solute-binding protein, family 1	4HMO
+	1,48269452406248	1,3807237678104	K10117	raffinose/stachyose/melibiose transport system	Bifidobacterium infantis	Extracellular solute-binding protein, family 1	4HMO
+	3,11877114162992	1,19182101885478	K01785	aldose 1-epimerase [EC:5.1.3.3]	Bifidobacterium infantis	Aldose 1-epimerase	4HMO
+	2,17281342394365	1,52957880496979	K00134	glyceraldehyde 3-phosphate dehydrogenase	Bifidobacterium breve	NAD-dependent glyceraldehyde-3-phosphate dehydrogenase	4HMO
+	2,59134965012621	0,986061930656432	K02916	large subunit ribosomal	Bifidobacterium infantis	50S ribosomal protein L35	4HMO
+	1,82120913954004	1,0445724858178	K15580	oligopeptide transport system	Bifidobacterium infantis	Extracellular solute-binding protein, family 5	4HMO
+	1,77294234508452	1,05382679568397	K02035	peptide/nickel transport system	Bifidobacterium infantis	Extracellular solute-binding protein, family 5	4HMO
+	1,74415219241484	1,02488423718346	K02031	peptide/nickel transport system	Bifidobacterium infantis	ABC transporter related	4HMO
+	1,84031310298748	1,06742303901249	K02032	peptide/nickel transport system	Bifidobacterium infantis	ABC transporter related	4HMO
+	1,87125536608451	0,762218488587273	K03070	preprotein translocase subunit	Bifidobacterium infantis	Protein translocase subunit SecA	4HMO
+	2,27686639410294	0,890991184446547	K00655	1-acyl-sn-glycerol-3-phosphate acyltransferase [EC:2.3.1.51]	Bifidobacterium infantis	Phospholipid/glycerol acyltransferase	4HMO
+	2,1434946151775	1,06915435526106	K01869	leucyl-tRNA synthetase [EC:6.1.1.4]	Bifidobacterium infantis	Leucine--tRNA ligase	4HMO
+	2,64663044746382	1,17480168077681	K01897	long-chain acyl-CoA synthetase	Bifidobacterium infantis	AMP-dependent synthetase and ligase	4HMO
+	2,10034145278511	1,25117635726929	K02967	small subunit ribosomal	Bifidobacterium infantis	30S ribosomal protein S2	4HMO
+	1,67943554582085	0,98435918490092	K02357	elongation factor Ts	Bifidobacterium infantis	Elongation factor Ts	4HMO
+	2,86106947368977	1,14433586597443	K09903	uridylate kinase [EC:2.7.4.22]	Bifidobacterium infantis	Uridylate kinase	4HMO
+	2,81943010105351	1,55459769566854	K02838	ribosome recycling factor	Bifidobacterium infantis	Ribosome-recycling factor	4HMO
+	1,42372019283326	-0,926290909449259	K00927	phosphoglycerate kinase [EC:2.7.2.3]	Bifidobacterium infantis	Phosphoglycerate kinase	5HMO
+	1,40882573336812	-0,900682051976522	K01803	triosephosphate isomerase (TIM)	Bifidobacterium infantis	Phosphoglycerate kinase	5HMO
+	2,10300560158054	0,761210746235318	K00016	L-lactate dehydrogenase [EC:1.1.1.27]	Bifidobacterium infantis	L-lactate dehydrogenase	4HMO
+	2,11786410565385	1,33162024286058	K00616	transaldolase [EC:2.2.1.2] NA	Bifidobacterium infantis	Transaldolase	4HMO
+	2,08573781286709	0,772959523730808	K03686	molecular chaperone DnaJ	Bifidobacterium infantis	Chaperone protein DnaJ	4HMO
+	2,50926773642365	0,80004612604777	K18189	translational activator of	Bifidobacterium breve	Probable transcriptional regulatory protein BIFBRE_04009	4HMO
+	2,89336589969998	0,86445869339837	K01902	succinyl-CoA synthetase alpha	Bifidobacterium infantis	Succinate--CoA ligase [ADP-forming] subunit alpha	4HMO
+	2,69658727872812	0,793815890947978	K00963	UTP--glucose-1-phosphate uridylyltransferase [EC:2.7.7.9]	Bifidobacterium infantis	UTP--glucose-1-phosphate uridylyltransferase	4HMO
+	3,71451555460537	0,952576332622104	#N/A	#N/A	Bifidobacterium infantis	Colicin transporter	4HMO
+	2,71983566834336	2,0905812713835	#N/A	#N/A	Bifidobacterium infantis	Allergen V5/Tpx-1 family protein	4HMO
+	1,8342137338686	0,77715626027849	K00765	ATP phosphoribosyltransferase [EC:2.4.2.17]	Bifidobacterium infantis	ATP phosphoribosyltransferase	4HMO
+	2,2180397764381	0,765378250016107	#N/A	#N/A	Bifidobacterium infantis	GCN5-related N-acetyltransferase	4HMO
+	2,99880177665485	1,32653939723969	K03307	solute:Na+ symporter, SSS	Bifidobacterium infantis	SSS sodium solute transporter superfamily	4HMO
+	3,15628190538559	1,53789420922597	#N/A	#N/A	Bifidobacterium infantis	Uncharacterized protein	4HMO
+	2,3950034535116	1,5256163014306	#N/A	#N/A	Bifidobacterium infantis	Uncharacterized protein	4HMO
+	2,49926288151633	0,764862802293566	K11358	aspartate aminotransferase [EC:2.6.1.1]	Bifidobacterium infantis	Aminotransferase, class I and II	4HMO
+	4,13829760157011	0,992290536562601	#N/A	#N/A	Bifidobacterium infantis	Choloylglycine hydrolase	4HMO
+	2,28151022245542	1,08226659562853	K00297	methylenetetrahydrofolate reductase (NADH)	Bifidobacterium infantis	Methylenetetrahydrofolate reductase	4HMO
+	1,78675280243811	1,65792682435777	K00549	5-methyltetrahydropteroyltriglutamate--homocysteine methyltransferase [EC:2.1.1.14]	Bifidobacterium infantis	5-methyltetrahydropteroyltriglutamate--homocysteine methyltransferase	4HMO
+	2,68326293315635	0,789584199587504	K16148	alpha-maltose-1-phosphate synthase [EC:2.4.1.342]	Bifidobacterium infantis	Glycogen synthase	4HMO
+	1,86415688337116	0,759637117385865	K01897	long-chain acyl-CoA synthetase	Bifidobacterium infantis	AMP-dependent synthetase and ligase	4HMO
+	2,37498469021017	1,15443627039592	K00975	glucose-1-phosphate adenylyltransferase [EC:2.7.7.27]	Bifidobacterium infantis	Glucose-1-phosphate adenylyltransferase	4HMO
+	2,08293282006866	1,25850639078352	K01937	CTP synthase [EC:6.3.4.2]	Bifidobacterium infantis	CTP synthase	4HMO
+	2,16567434707684	0,742721570862664	#N/A	#N/A	Bifidobacterium infantis	Secreted protein	4HMO
+	2,45218159031646	0,829919020334879	#N/A	#N/A	Bifidobacterium infantis	Secreted protein	4HMO
+	2,03553976009317	1,14285435941484	K00262	glutamate dehydrogenase (NADP+)	Bifidobacterium infantis	Glutamate dehydrogenase	4HMO
+	3,1837298663318	1,46797185473972	K00688	glycogen phosphorylase [EC:2.4.1.1]	Bifidobacterium infantis	Alpha-1,4 glucan phosphorylase	4HMO
+	2,42722442170004	0,791168358590868	#N/A	#N/A	Bifidobacterium infantis	UPF0145 protein Blon_0093/BLIJ_0092	4HMO
+	16,1778282792096	-2,51752185821533	K04095	cell filamentation protein,	Bifidobacterium infantis	Filamentation induced by cAMP protein Fic	5HMO
+	2,03475568110652	0,971475164095561	K03545	trigger factor NA	Bifidobacterium infantis	Trigger factor	4HMO
+	2,16571652818959	0,804966383510166	K02071	D-methionine transport system	Bifidobacterium infantis	ABC transporter related	4HMO
+	2,29319078331999	1,00153889920976	K02073	D-methionine transport system	Bifidobacterium infantis	NLPA lipoprotein	4HMO
+	1,66586570711728	1,3410155110889	K01621	xylulose-5-phosphate/fructose-6-phosphate phosphoketolase [EC:4.1.2.9	Bifidobacterium infantis	Fructose-6-phosphate phosphoketolase	4HMO
+	2,18651833994045	1,06461211045583	K02945	small subunit ribosomal	Bifidobacterium infantis	RNA binding S1 domain protein	4HMO
+	1,99699255663797	1,18109528223674	K00700	1,4-alpha-glucan branching enzyme	Bifidobacterium infantis	1,4-alpha-glucan branching enzyme GlgB	4HMO
+	2,15122690779794	-0,820948402086893	K00053	ketol-acid reductoisomerase [EC:1.1.1.86]	Bifidobacterium infantis	Ketol-acid reductoisomerase (NADP(+))	5HMO
+	2,20809949146832	1,28508325417837	K00053	ketol-acid reductoisomerase [EC:1.1.1.86]	Bifidobacterium infantis	Ketol-acid reductoisomerase (NADP(+))	4HMO
+	1,92017146177397	0,818711850378248	K04043	molecular chaperone DnaK	Bifidobacterium infantis	Chaperone protein DnaK	4HMO
+	2,09617866322071	0,811010771327549	K01649	2-isopropylmalate synthase [EC:2.3.3.13]	Bifidobacterium infantis	2-isopropylmalate synthase	4HMO
+	2,56671389797998	1,11339088280996	#N/A	#N/A	Bifidobacterium infantis	Phosphoenolpyruvate-protein phosphotransferase	4HMO
+	2,26756942923897	1,05511866675483	K08659	dipeptidase [EC:3.4.-.-] NA	Bifidobacterium infantis	Dipeptidase	4HMO
+	2,54472567566102	0,870397620730929	K01792	glucose-6-phosphate 1-epimerase [EC:5.1.3.15]	Bifidobacterium infantis	Putative glucose-6-phosphate 1-epimerase	4HMO
+	2,80916686649128	1,58404427104526	K01689	enolase [EC:4.2.1.11] NA	Bifidobacterium infantis	Enolase	4HMO
+	2,71146946324467	1,13689151075151	K00600	glycine hydroxymethyltransferase [EC:2.1.2.1]	Bifidobacterium infantis	Serine hydroxymethyltransferase	4HMO
+	3,27453513939581	0,801114824083117	K01755	argininosuccinate lyase [EC:4.3.2.1]	Bifidobacterium infantis	Argininosuccinate lyase	4HMO
+	2,6294003194863	0,824383788638644	K01940	argininosuccinate synthase [EC:6.3.4.5]	Bifidobacterium infantis	Argininosuccinate synthase	4HMO
+	2,44593045527256	0,753737197981939	K01890	phenylalanyl-tRNA synthetase beta	Bifidobacterium infantis	Phenylalanine--tRNA ligase beta subunit	4HMO
+	2,28934817125885	0,748203860388862	#N/A	#N/A	Bifidobacterium infantis	DUF3043 domain-containing protein	4HMO
+	3,09148592506073	0,912414140171474	K01915	glutamine synthetase [EC:6.3.1.2]	Bifidobacterium infantis	Glutamine synthetase	4HMO
+	2,37198313715911	0,785027676158481	#N/A	#N/A	Bifidobacterium infantis	DUF4012 domain-containing protein	4HMO
+	2,1671932560352	0,799516161282857	#N/A	#N/A	Bifidobacterium infantis	Poly(Hydroxyalcanoate) granule associated protein (Phasin)	4HMO
+	2,65927709861754	1,024787068367	K02939	large subunit ribosomal	Bifidobacterium infantis	50S ribosomal protein L9	4HMO
+	2,3487935388695	0,916077441639371	K02434	aspartyl-tRNA(Asn)/glutamyl-tRNA(Gln) amidotransferase subunit	Bifidobacterium infantis	Aspartyl/glutamyl-tRNA(Asn/Gln) amidotransferase subunit B	4HMO
+	2,06415167156306	0,927639484405518	K02113	F-type H+-transporting ATPase	Bifidobacterium infantis	ATP synthase subunit delta	4HMO
+	2,89229093163559	1,4290429353714	K02111	F-type H+/Na+-transporting ATPase	Bifidobacterium infantis	ATP synthase subunit alpha	4HMO
+	2,10201616594205	0,777177174886067	#N/A	#N/A	Bifidobacterium infantis	H+-transporting two-sector ATPase, delta/epsilon subunit	4HMO
+	3,64378114718995	0,808697501818339	#N/A	#N/A	Bifidobacterium infantis	Asp-tRNAAsn/Glu-tRNAGln amidotransferase A subunit	4HMO
+	2,24848857066053	0,769555661413405	#N/A	#N/A	Bifidobacterium infantis	Lipoprotein	4HMO
+	2,2421689035164	0,736668215857612	K00057	glycerol-3-phosphate dehydrogenase (NAD(P)+)	Bifidobacterium infantis	Glycerol-3-phosphate dehydrogenase [NAD(P)+]	4HMO
+	3,00038831088282	0,914727330207825	K01921	D-alanine-D-alanine ligase [EC:6.3.2.4]	Bifidobacterium infantis	D-alanine--D-alanine ligase	4HMO
+	2,52673838771095	1,09683883190155	#N/A	#N/A	Bifidobacterium infantis	PfkB domain protein	4HMO
+	2,48463281265042	0,986103574434916	K02902	large subunit ribosomal	Bifidobacterium breve	50S ribosomal protein L28	4HMO
+	2,59617667035322	1,39908672703637	#N/A	#N/A	Bifidobacterium infantis	Extracellular solute-binding protein, family 1	4HMO
+	1,921236446622	1,00818472438388	#N/A	#N/A	Bifidobacterium infantis	Beta-galactosidase trimerisation domain-containing protein	4HMO
+	1,90953060539616	1,69116042719947	#N/A	#N/A	Bifidobacterium infantis	Beta-glucosidase	4HMO
+	1,87945155688684	0,932879858546787	#N/A	#N/A	Bifidobacterium infantis	Electron transport complex, RnfABCDGE type, D subunit	4HMO
+	2,87022970954865	1,32595543066661	K05970	sialate O-acetylesterase [EC:3.1.1.53]	Bifidobacterium infantis	Sialate O-acetylesterase domain-containing protein	4HMO
+	1,09786314808474	-0,880458421177334	K02358	elongation factor Tu	Bifidobacterium infantis	Elongation factor Tu	5HMO
+	1,65871038203234	0,837808383835687	K02992	small subunit ribosomal	Bifidobacterium infantis	30S ribosomal protein S7	4HMO
+	2,71279677810529	1,12282045682271	K08289	phosphoribosylglycinamide formyltransferase 2	Bifidobacterium infantis	Formate-dependent phosphoribosylglycinamide formyltransferase	4HMO
+	1,80790982311204	0,766429238849216	K01945	phosphoribosylamine---glycine ligase [EC:6.3.4.13]	Bifidobacterium infantis	Phosphoribosylamine--glycine ligase	4HMO
+	2,08629449305835	0,816543592347038	#N/A	#N/A	Bifidobacterium infantis	Uncharacterized protein	4HMO
+	2,17499387293965	0,885651323530409	K03431	phosphoglucosamine mutase [EC:5.4.2.10]	Bifidobacterium infantis	Phosphoglucosamine mutase	4HMO
+	2,23533646912439	0,995649364259507	K00849	galactokinase [EC:2.7.1.6] NA	Bifidobacterium infantis	Galactokinase	4HMO
+	1,93521136918663	1,17287494076623	K00965	UDPglucose--hexose-1-phosphate uridylyltransferase [EC:2.7.7.12]	Bifidobacterium infantis	UDP-glucose--hexose-1-phosphate uridylyltransferase	4HMO
+	1,92061201802409	0,755619486172994	#N/A	#N/A	Bifidobacterium infantis	peptidoglycan glycosyltransferase	4HMO
+	2,79486100685566	1,11198159058889	K25588	tyrosine-protein kinase [EC:2.7.10.3]	Bifidobacterium infantis	Lipopolysaccharide biosynthesis	4HMO
+	2,81220161784382	0,89285413424174	#N/A	#N/A	Bifidobacterium infantis	Glycosyltransferase	4HMO
+	2,27608717833635	0,852890213330586	#N/A	#N/A	Bifidobacterium infantis	Inositol monophosphatase	4HMO
+	2,74718454389546	0,9119227859709	K01687	dihydroxy-acid dehydratase [EC:4.2.1.9]	Bifidobacterium infantis	Dihydroxy-acid dehydratase	4HMO
+	1,93399102493406	0,764827728271485	#N/A	#N/A	Bifidobacterium infantis	ABC transporter related	4HMO
+	3,44250194493006	0,717311872376336	K01923	phosphoribosylaminoimidazole-succinocarboxamide synthase [EC:6.3.2.6]	Veillonella parvula	Phosphoribosylaminoimidazole-succinocarboxamide synthase	4HMO
+	4,06222989322815	0,706112119886611	K01661	naphthoate synthase [EC:4.1.3.36]	Veillonella parvula	1,4-dihydroxy-2-naphthoyl-CoA synthase	4HMO
+	3,29413059473266	0,689435826407538	K02073	D-methionine transport system	Veillonella parvula	Lipoprotein	4HMO
+	4,6489393398959	0,725164280997382	#N/A	#N/A	Veillonella parvula	Malic protein NAD-binding protein	4HMO
+	5,36021235697791	0,741423977745905	#N/A	#N/A	Veillonella parvula	OmpA/MotB domain protein	4HMO
+	3,38688042554976	0,716474917199877	K01875	seryl-tRNA synthetase [EC:6.1.1.11]	Veillonella parvula	Serine--tRNA ligase	4HMO
+	4,34062714530813	0,774372776349385	K02446	fructose-1,6-bisphosphatase II [EC:3.1.3.11]	Veillonella parvula	Fructose-1,6-bisphosphatase	4HMO
+	2,28339794217189	0,88099898232354	K12340	outer membrane protein	Veillonella parvula	Outer membrane efflux protein	4HMO
+	7,40883193342346	0,802319738599989	#N/A	#N/A	Veillonella parvula	Outer membrane chaperone Skp (OmpH)	4HMO
+	5,5736769937803	0,81767041153378	K00609	aspartate carbamoyltransferase catalytic	Veillonella parvula	Aspartate carbamoyltransferase	4HMO
+	6,40590620699955	0,981909553209941	K03210	preprotein translocase subunit	Veillonella parvula	Preprotein translocase, YajC subunit	4HMO
+	6,55822248598738	1,08732422192891	K00948	ribose-phosphate pyrophosphokinase [EC:2.7.6.1]	Veillonella parvula	Ribose-phosphate pyrophosphokinase	4HMO
+	3,4839577915769	0,780734883414374	#N/A	#N/A	Veillonella parvula	DUF1490 domain-containing protein	4HMO
+	5,70285210037388	0,93895497586992	K01999	branched-chain amino acid	Veillonella parvula	Extracellular ligand-binding receptor	4HMO
+	4,69475204593667	0,786325017611186	K00645	[acyl-carrier-protein] S-malonyltransferase [EC:2.3.1.39]	Veillonella parvula	Malonyl CoA-acyl carrier protein transacylase	4HMO
+	5,18016435727593	1,7991689046224	K09458	3-oxoacyl-[acyl-carrier-protein] synthase II	Veillonella parvula	3-oxoacyl-[acyl-carrier-protein] synthase 2	4HMO
+	5,35106543519035	0,728016416231791	K03593	ATP-binding protein involved	Veillonella parvula	Iron-sulfur cluster carrier protein	4HMO
+	3,32457681387328	0,70923388004303	K01989	putative tryptophan/tyrosine transport	Veillonella parvula	ABC transporter substrate binding protein	4HMO
+	4,37764704128691	0,867521524429322	K02519	translation initiation factor	Veillonella parvula	Translation initiation factor IF-2	4HMO
+	3,36041866972878	0,788343297110663	K03070	preprotein translocase subunit	Veillonella parvula	Protein translocase subunit SecA	4HMO
+	3,33881734353252	0,693472411897448	K00615	transketolase [EC:2.2.1.1] NA	Veillonella parvula	Transketolase central region	4HMO
+	4,03047921256587	0,895314150386387	K00789	S-adenosylmethionine synthetase [EC:2.5.1.6]	Veillonella parvula	S-adenosylmethionine synthase	4HMO
+	4,36688805341057	0,720102575090196	K02357	elongation factor Ts	Veillonella parvula	Elongation factor Ts	4HMO
+	5,13976170805237	0,994377242194281	K04043	molecular chaperone DnaK	Veillonella parvula	Chaperone protein DnaK	4HMO
+	5,83037519309532	1,07521242565579	K01915	glutamine synthetase [EC:6.3.1.2]	Veillonella parvula	Glutamine synthetase catalytic region	4HMO
+	5,12312716133259	1,01030802726746	K11065	thioredoxin-dependent peroxiredoxin [EC:1.11.1.24]	Veillonella parvula	Thiol peroxidase	4HMO
+	4,03108042257532	0,90415080388387	K03402	transcriptional regulator of	Veillonella parvula	Arginine repressor	4HMO
+	5,89634656290889	0,793725358115302	K00133	aspartate-semialdehyde dehydrogenase [EC:1.2.1.11]	Veillonella parvula	Aspartate-semialdehyde dehydrogenase	4HMO
+	6,20451219102417	1,06603927082486	K02884	large subunit ribosomal	Veillonella parvula	50S ribosomal protein L19	4HMO
+	4,68869780376787	0,797831641303169	K04077	chaperonin GroEL [EC:5.6.1.7]	Veillonella parvula	Chaperonin GroEL	4HMO
+	4,13817451574372	0,746497035026551	K01007	pyruvate, water dikinase	Veillonella parvula	Phosphoenolpyruvate synthase	4HMO
+	3,51724961730529	0,787914117177327	K01889	phenylalanyl-tRNA synthetase alpha	Veillonella parvula	Phenylalanine--tRNA ligase alpha subunit	4HMO
+	3,93724312805824	0,805622352494133	K00134	glyceraldehyde 3-phosphate dehydrogenase	Veillonella parvula	Glyceraldehyde-3-phosphate dehydrogenase	4HMO
+	5,15310865552576	0,719500409232245	K00600	glycine hydroxymethyltransferase [EC:2.1.2.1]	Veillonella parvula	Serine hydroxymethyltransferase	4HMO
+	4,71501163707845	0,911785629060533	K03531	cell division protein	Veillonella parvula	Cell division protein FtsZ	4HMO
+	1,7675664200321	0,893307354715136	K02887	large subunit ribosomal	Veillonella parvula	50S ribosomal protein L20	4HMO
+	5,35190616950235	0,848718908098009	K01872	alanyl-tRNA synthetase [EC:6.1.1.7]	Veillonella parvula	Alanine--tRNA ligase	4HMO
+	5,22851759367319	0,905529525544908	K01876	aspartyl-tRNA synthetase [EC:6.1.1.12]	Veillonella parvula	Aspartate--tRNA(Asp/Asn) ligase	4HMO
+	5,62983079275515	0,854811827341715	K03711	Fur family transcriptional	Veillonella parvula	Ferric uptake regulator, Fur family	4HMO
+	2,57888202193753	0,904814269807603	K20509	carboxybiotin decarboxylase [EC:7.2.4.1]	Veillonella parvula	Sodium ion-translocating decarboxylase, beta subunit	4HMO
+	6,49116947790184	0,694426404105293	K23351	glutaconyl-CoA/methylmalonyl-CoA decarboxylase subunit	Veillonella parvula	Biotin/lipoyl attachment domain-containing protein	4HMO
+	4,91796917214991	0,70096657011244	K05606	methylmalonyl-CoA/ethylmalonyl-CoA epimerase [EC:5.1.99.1]	Veillonella parvula	Methylmalonyl-CoA epimerase	4HMO
+	6,33939752624	1,16494886080424	K07588	GTPase [EC:3.6.5.-] NA	Veillonella parvula	LAO/AO transport system ATPase	4HMO
+	5,19820001315312	0,802815198898315	K01849	methylmalonyl-CoA mutase, C-terminal	Veillonella parvula	Cobalamin B12-binding domain protein	4HMO
+	5,29645038825215	0,787753979365031	K03545	trigger factor NA	Veillonella parvula	Trigger factor	4HMO
+	7,27342288706155	1,052546593878	#N/A	#N/A	Veillonella parvula	Putative signal transduction protein with CBS domains	4HMO
+	4,42028999953916	0,745236065652635	#N/A	#N/A	Veillonella parvula	M20/DapE family protein YgeY	4HMO
+	4,95614395087115	0,663220193650987	#N/A	#N/A	Veillonella parvula	Transcriptional regulator, LysR family	4HMO
+	5,11779504576916	0,929191748301188	#N/A	#N/A	Veillonella parvula	Cupin 2 conserved barrel domain protein	4HMO
+	4,90285534853422	0,676246802012125	K00873	pyruvate kinase [EC:2.7.1.40]	Veillonella parvula	Pyruvate kinase	4HMO
+	4,30569807304506	0,866612156232198	K01845	glutamate-1-semialdehyde 2,1-aminomutase [EC:5.4.3.8]	Veillonella parvula	Glutamate-1-semialdehyde 2,1-aminomutase	4HMO
+	4,38624711927469	0,756497820218404	K09772	cell division inhibitor	Veillonella parvula	Cell division protein SepF	4HMO
+	5,85527718625297	0,760927716890971	K00053	ketol-acid reductoisomerase [EC:1.1.1.86]	Veillonella parvula	Ketol-acid reductoisomerase (NADP(+))	4HMO
+	5,95962898380467	0,860107315911186	K02996	small subunit ribosomal	Veillonella parvula	30S ribosomal protein S9	4HMO
+	5,94901349763216	0,706918186611601	K02986	small subunit ribosomal	Veillonella parvula	30S ribosomal protein S4	4HMO
+	2,39427568517922	0,744085205925835	K00174	2-oxoglutarate/2-oxoacid ferredoxin oxidoreductase	Veillonella parvula	Pyruvate flavodoxin/ferredoxin oxidoreductase domain protein	4HMO
+	4,01841905923061	0,723229196336534	K02879	large subunit ribosomal	Veillonella parvula	50S ribosomal protein L17	4HMO
+	8,36097083057103	0,984644439485337	K03040	DNA-directed RNA polymerase	Veillonella parvula	DNA-directed RNA polymerase subunit alpha	4HMO
+	4,77196758766756	0,778468542628818	K02948	small subunit ribosomal	Veillonella parvula	30S ribosomal protein S11	4HMO
+	2,27363947601972	0,791487799750433	K02952	small subunit ribosomal	Veillonella parvula	30S ribosomal protein S13	4HMO
+	4,34521885293164	0,753891428311666	K02876	large subunit ribosomal	Veillonella parvula	50S ribosomal protein L15	4HMO
+	4,49338246904401	0,670572863684759	K02988	small subunit ribosomal	Veillonella parvula	30S ribosomal protein S5	4HMO
+	4,42264816330805	0,814964837498136	K02881	large subunit ribosomal	Veillonella parvula	50S ribosomal protein L18	4HMO
+	5,09484210350956	0,745520128144157	K02933	large subunit ribosomal	Veillonella parvula	50S ribosomal protein L6	4HMO
+	3,71204772089736	0,842850592401293	K02994	small subunit ribosomal	Veillonella parvula	30S ribosomal protein S8	4HMO
+	4,84623205413457	0,740629341867235	K02874	large subunit ribosomal	Veillonella parvula	50S ribosomal protein L14	4HMO
+	6,39944394058645	0,985038783815171	K02982	small subunit ribosomal	Veillonella parvula	30S ribosomal protein S3	4HMO
+	7,25492705878442	1,36799241436852	K02890	large subunit ribosomal	Veillonella parvula	50S ribosomal protein L22	4HMO
+	5,64503597911954	0,767203436957465	K02886	large subunit ribosomal	Veillonella parvula	50S ribosomal protein L2	4HMO
+	4,59332103778708	0,90598738193512	K02892	large subunit ribosomal	Veillonella parvula	50S ribosomal protein L23	4HMO
+	5,27094702724339	0,711952712800767	K02926	large subunit ribosomal	Veillonella parvula	50S ribosomal protein L4	4HMO
+	7,80320820797372	1,24267911911011	K02946	small subunit ribosomal	Veillonella parvula	30S ribosomal protein S10	4HMO
+	4,78607398097819	0,802116764916313	K02355	elongation factor G	Veillonella parvula	Elongation factor G	4HMO
+	4,92408977607974	1,02908725208706	K02950	small subunit ribosomal	Veillonella parvula	30S ribosomal protein S12	4HMO
+	4,7170396160844	0,822870360480414	K03043	DNA-directed RNA polymerase	Veillonella parvula	DNA-directed RNA polymerase subunit beta	4HMO
+	3,30450659633976	0,732608371310763	K02864	large subunit ribosomal	Veillonella parvula	50S ribosomal protein L10	4HMO
+	5,04799265927979	0,772165868017408	K02863	large subunit ribosomal	Veillonella parvula	50S ribosomal protein L1	4HMO
+	4,86633253875651	0,751444101333619	K05601	hydroxylamine reductase [EC:1.7.99.1]	Veillonella parvula	Hydroxylamine reductase	4HMO
+	8,84895424575566	1,21423310703701	K01678	fumarate hydratase subunit	Veillonella parvula	Hydro-lyase, Fe-S type, tartrate/fumarate subfamily, beta subunit	4HMO
+	7,27115666263715	0,845033751593697	K01677	fumarate hydratase subunit	Veillonella parvula	Hydro-lyase, Fe-S type, tartrate/fumarate subfamily, alpha subunit	4HMO
+	4,36026561686444	1,0122326347563	K02112	F-type H+/Na+-transporting ATPase	Veillonella parvula	ATP synthase subunit beta	4HMO
+	3,33638361343207	0,804068591859606	K02035	peptide/nickel transport system	Veillonella parvula	Extracellular solute-binding protein family 5	4HMO
+	6,51047213661174	0,877531925837198	K01937	CTP synthase [EC:6.3.4.2]	Veillonella parvula	CTP synthase	4HMO
+	5,45024519208479	0,821474499172634	K00782	L-lactate dehydrogenase complex	Veillonella parvula	LUD domain-containing protein	4HMO
+	8,60593994685946	1,45697209570143	K18929	L-lactate dehydrogenase complex	Veillonella parvula	Iron-sulfur cluster binding protein	4HMO
+	7,71652261785473	0,777559439341227	K18928	L-lactate dehydrogenase complex	Veillonella parvula	Cysteine-rich domain-containing protein	4HMO
+	4,23135994618228	0,726191202799479	#N/A	#N/A	Veillonella parvula	S-layer domain protein	4HMO
+	6,39461589954331	0,93835801548428	K03389	heterodisulfide reductase subunit	Veillonella parvula	Succinate dehydrogenase subunit C	4HMO
+	6,46675563154281	0,701120456059774	K00240	succinate dehydrogenase iron-sulfur	Veillonella parvula	succinate dehydrogenase	4HMO
+	7,9882772934917	0,729339467154608	K00239	succinate dehydrogenase flavoprotein	Veillonella parvula	Succinate dehydrogenase or fumarate reductase, flavoprotein subunit	4HMO
+	5,44651467443456	0,802025940683153	K00625	phosphate acetyltransferase [EC:2.3.1.8]	Veillonella parvula	phosphate acetyltransferase	4HMO
+	3,07417860409982	0,72785582807329	K01939	adenylosuccinate synthase [EC:6.3.4.4]	Veillonella parvula	Adenylosuccinate synthetase	4HMO
+	5,56414164427508	0,758825964397855	#N/A	#N/A	Veillonella parvula	DUF3829 domain-containing protein	4HMO
+	4,39698702261901	0,713789078924391	#N/A	#N/A	Veillonella parvula	DUF3829 domain-containing protein	4HMO
+	6,9954877911082	1,1797706551022	K18930	D-lactate dehydrogenase NA	Veillonella parvula	FAD linked oxidase domain protein	4HMO
+	7,31192407767226	0,819033212131925	#N/A	#N/A	Veillonella parvula	CRISPR-associated RAMP protein	4HMO
+	5,51285920822936	0,96451269255744	#N/A	#N/A	Veillonella parvula	Hydrogenase, Fe-only	4HMO
+	4,59231029715856	0,662004179424709	K02469	DNA gyrase subunit	Veillonella parvula	DNA gyrase subunit A	4HMO
+	2,73808191966341	0,938745604621039	#N/A	#N/A	Veillonella parvula	Sporulation protein YtfJ	4HMO
+	4,50398581563858	0,746217118369208	K02338	DNA polymerase III	Veillonella parvula	Beta sliding clamp	4HMO
+	4,09232029801761	0,671786930825975	#N/A	#N/A	Veillonella parvula	Uncharacterized protein	4HMO
+	2,0716963668428	0,817414363225301	#N/A	#N/A	Veillonella parvula	N-6 DNA methylase	4HMO
+	5,71076928407456	1,29775102933248	K06200	carbon starvation protein	Veillonella parvula	Carbon starvation protein CstA	4HMO
+	5,51237502283452	0,832278516557481	K02355	elongation factor G	Veillonella parvula	Elongation factor G	4HMO
+	4,23955778746166	0,852922346856859	K02030	polar amino acid	Veillonella parvula	Extracellular solute-binding protein family 3	4HMO
+	3,46549578603067	0,744641926553514	K01951	GMP synthase (glutamine-hydrolysing)	Veillonella parvula	GMP synthase [glutamine-hydrolyzing]	4HMO
+	4,09433399139674	1,01511736710866	K00370	nitrate reductase /	Veillonella parvula	nitrate reductase (quinone)	4HMO
+	5,78603326583958	0,774554345342848	K00371	nitrate reductase /	Veillonella parvula	Nitrate reductase, beta subunit	4HMO
+	6,73887380431544	0,949278791745503	K01740	O-acetylhomoserine (thiol)-lyase [EC:2.5.1.49]	Veillonella parvula	O-acetylhomoserine/O-acetylserine sulfhydrylase	4HMO
+	4,79025694068953	0,730010191599529	K02030	polar amino acid	Veillonella parvula	Extracellular solute-binding protein family 3	4HMO
+	3,26731558229313	0,703480879465739	K03111	single-strand DNA-binding protein	Veillonella parvula	Single-stranded DNA-binding protein	4HMO
+	4,55425444227841	0,778327054447598	#N/A	#N/A	Veillonella parvula	Flotillin-like protein FloA	4HMO
+	12,6696897212498	-1,69668134053548	K02112	F-type H+/Na+-transporting ATPase	Bifidobacterium breve	ATP synthase subunit beta	5HMO
+	8,04222345455893	-1,1550929678811	#N/A	#N/A	Bifidobacterium breve	GroES-like protein	5HMO
+	1,86004736962337	1,23309279812707	K01689	enolase [EC:4.2.1.11] NA	Bifidobacterium breve	Enolase	4HMO
+	15,235436514659	-1,71665726767646	K00873	pyruvate kinase [EC:2.7.1.40]	Bifidobacterium breve	Pyruvate kinase	5HMO
+	2,72830227368988	1,16108189688789	K00656	formate C-acetyltransferase [EC:2.3.1.54]	Bifidobacterium breve	Formate acetyltransferase	4HMO
+	15,7357088411087	-2,49810081058078	K02564	glucosamine-6-phosphate deaminase [EC:3.5.99.6]	Bifidobacterium breve	Glucosamine-6-phosphate deaminase	5HMO
+	5,13935340391191	-1,4452825917138	K00927	phosphoglycerate kinase [EC:2.7.2.3]	Bifidobacterium breve	Phosphoglycerate kinase	5HMO
+	5,30942787277697	-1,42153677675459	K01803	triosephosphate isomerase (TIM)	Bifidobacterium breve	Phosphoglycerate kinase	5HMO
+	4,04747677581927	-0,921945412953694	K01869	leucyl-tRNA synthetase [EC:6.1.1.4]	Bifidobacterium breve	Leucine--tRNA ligase	5HMO
+	2,00046199424521	0,772658824920654	#N/A	#N/A	Bifidobacterium breve	Pyridoxamine 5-phosphate oxidase family protein	4HMO
+	2,23181089905147	1,36043332682715	K18333	L-fucose dehydrogenase [EC:1.1.1.435]	Bifidobacterium breve	Oxidoreductase, short chain dehydrogenase/reductase family protein	4HMO
+	1,74626390565799	0,943614880243937	K02933	large subunit ribosomal	Bifidobacterium breve	50S ribosomal protein L6	4HMO
+	1,8669195080768	0,923026985592312	K02988	small subunit ribosomal	Bifidobacterium breve	30S ribosomal protein S5	4HMO
+	15,5434027560644	-1,97973085774316	K15533	1,3-beta-galactosyl-N-acetylhexosamine phosphorylase [EC:2.4.1.211]	Bifidobacterium breve	1,3-beta-galactosyl-N-acetylhexosamine phosphorylase	5HMO
+	17,0767054958318	-2,09222997559441	K01834	2,3-bisphosphoglycerate-dependent phosphoglycerate mutase	Bifidobacterium breve	2,3-bisphosphoglycerate-dependent phosphoglycerate mutase	5HMO
+	3,51986444672027	-0,697569410006206	K10005	glutamate transport system	Bifidobacterium breve	ABC transporter, substrate-binding protein, family 3	5HMO
+	6,09986588736422	-1,27315255006154	K01443	N-acetylglucosamine-6-phosphate deacetylase [EC:3.5.1.25]	Bifidobacterium breve	N-acetylglucosamine-6-phosphate deacetylase	5HMO
+	2,69532914460226	0,810157405005561	K01190	beta-galactosidase [EC:3.2.1.23] NA	Escherichia coli	Beta-galactosidase	4HMO
+	8,29212589374316	1,31725067562527	K02355	elongation factor G	Escherichia coli	Elongation factor G	4HMO
+	5,75287052667767	0,999914632903206	K01689	enolase [EC:4.2.1.11] NA	Escherichia coli	Enolase	4HMO
+	1,41915482215549	-0,949882189432779	K00849	galactokinase [EC:2.7.1.6] NA	Escherichia coli	Galactokinase	5HMO
+	2,97166612620641	0,739402241177029	K04043	molecular chaperone DnaK	Escherichia coli	Chaperone protein DnaK	4HMO
+	2,40425383904302	0,736997233496773	K02988	small subunit ribosomal	Escherichia coli	30S ribosomal protein S5	4HMO
+	3,58203251449786	0,683680891990662	K13788	phosphate acetyltransferase [EC:2.3.1.8]	Escherichia coli	Phosphate acetyltransferase	4HMO
+	3,33823506405893	0,831562015745375	K02945	small subunit ribosomal	Escherichia coli	30S ribosomal protein S1	4HMO
+	2,516327530324	0,727618813514709	K08302	tagatose 1,6-diphosphate aldolase	Escherichia coli	D-tagatose-1,6-bisphosphate aldolase subunit GatY	4HMO
+	2,516327530324	0,727618813514709	K01624	fructose-bisphosphate aldolase, class	Escherichia coli	D-tagatose-1,6-bisphosphate aldolase subunit GatY	4HMO
+	2,94116970541838	0,783121109008789	K01580	glutamate decarboxylase [EC:4.1.1.15]	Escherichia coli	Glutamate decarboxylase beta	4HMO
+	5,22839523425534	0,674483060836791	K02014	iron complex outermembrane	Bacteroides fragilis	Putative TonB-dependent outer membrane receptor protein	4HMO
+	3,31491208084935	0,769228604104784	K00929	butyrate kinase [EC:2.7.2.7]	Bacteroides fragilis	Probable butyrate kinase	4HMO
+	2,8808484334186	0,838853491677177	#N/A	#N/A	Bacteroides fragilis	Putative outer membrane protein	4HMO
+	3,67007640722301	-0,807004385524325	K15726	heavy metal efflux	Bacteroides fragilis	Putative transport-related, membrane protein	5HMO
+	5,24327748582138	0,779999574025472	#N/A	#N/A	Bacteroides fragilis	Putative long-chain-fatty-acid--CoA ligase	4HMO
+	3,088555339473	0,736020273632473	K18707	threonylcarbamoyladenosine tRNA methylthiotransferase	Bacteroides fragilis	Fe-S oxidoreductase	4HMO
+	5,6166766376905	0,826141516367595	#N/A	#N/A	Bacteroides fragilis	DUF4290 domain-containing protein	4HMO
+	5,80727910679815	0,758004016346401	#N/A	#N/A	Bacteroides fragilis	Putative membrane protein	4HMO
+	3,24974303137099	0,689610997835794	#N/A	#N/A	Bacteroides fragilis	Polyphosphate:nucleotide phosphotransferase, PPK2 family	4HMO
+	2,69835553044264	0,81001975801256	K00156	pyruvate dehydrogenase (quinone)	Bacteroides fragilis	Putative pyruvate dehydrogenase	4HMO
+	4,91225201821708	0,78208049138387	#N/A	#N/A	Bacteroides fragilis	Uncharacterized protein	4HMO
+	2,37036650715079	-0,744776911205715	#N/A	#N/A	Bacteroides fragilis	GGGtGRT protein	5HMO
+	3,43169819422002	0,878872540262011	K03664	SsrA-binding protein NA	Bacteroides fragilis	SsrA-binding protein	4HMO
+	3,09475990517238	0,768173217773438	#N/A	#N/A	Bacteroides fragilis	Putative pyruvate carboxylase	4HMO
+	2,72588497970804	0,750141673617892	#N/A	#N/A	Bacteroides fragilis	Putative membrane protein	4HMO
+	2,88530447652365	0,790988988346523	K00549	5-methyltetrahydropteroyltriglutamate--homocysteine methyltransferase [EC:2.1.1.14]	Bacteroides fragilis	5-methyltetrahydropteroyltriglutamate--homocysteine methyltransferase	4HMO
+	8,79520643113274	0,955874098671806	K01956	carbamoyl-phosphate synthase small	Bacteroides fragilis	Carbamoyl-phosphate synthase small chain	4HMO
+	3,37171055546927	0,721786883142259	K03702	excinuclease ABC subunit	Bacteroides fragilis	UvrABC system protein B	4HMO
+	7,30766610558542	1,21418393982781	#N/A	#N/A	Bacteroides fragilis	Protein of uncharacterized function (DUF2582)	4HMO
+	4,30176756741841	0,976097424825033	K04564	superoxide dismutase, Fe-Mn	Bacteroides fragilis	Superoxide dismutase	4HMO
+	3,73601295020103	1,13822252220578	#N/A	#N/A	Bacteroides fragilis	Protein of uncharacterized function (DUF2776)	4HMO
+	3,05113997722742	0,715953946113586	#N/A	#N/A	Bacteroides fragilis	Uncharacterized protein conserved in bacteria	4HMO
+	3,41431637319207	0,770892898241679	#N/A	#N/A	Bacteroides fragilis	Long-chain-fatty-acid--CoA ligase	4HMO
+	2,91656710962379	0,741573982768589	K01153	type I restriction	Bacteroides fragilis	Type I restriction enzyme endonuclease subunit	4HMO
+	3,77522780888863	0,678815735710992	K05970	sialate O-acetylesterase [EC:3.1.1.53]	Bacteroides fragilis	Sialate O-acetylesterase	4HMO
+	3,60169251258028	1,81164522965749	K21572	starch-binding outer membrane	Bacteroides fragilis	Outer membrane protein	4HMO
+	5,48925499810041	0,72601940896776	#N/A	#N/A	Bacteroides fragilis	Lipoprotein	4HMO
+	2,15838076457099	0,787971324390835	K02916	large subunit ribosomal	Bacteroides fragilis	50S ribosomal protein L35	4HMO
+	4,13050069511002	0,759298231866625	#N/A	#N/A	Bacteroides fragilis	Putative nucleotide deaminase	4HMO
+	6,20642150314738	0,870698504977756	K00382	dihydrolipoamide dehydrogenase [EC:1.8.1.4]	Bacteroides fragilis	Dihydrolipoyl dehydrogenase	4HMO
+	3,55514916565313	0,851646873686049	K21739	probable pyridine nucleotide-disulfide	Bacteroides fragilis	Putative pyridine nucleotide-disulfide oxidoreductase	4HMO
+	4,04464409908564	0,905476623111301	#N/A	#N/A	Bacteroides fragilis	Histidine decarboxylase proenzyme	4HMO
+	2,45086256867387	0,828745259179009	#N/A	#N/A	Bacteroides fragilis	Porin subfamily	4HMO
+	3,97740709606199	0,740689383612738	K06911	quercetin 2,3-dioxygenase [EC:1.13.11.24]	Bacteroides fragilis	Pirin-related protein	4HMO
+	7,36993286452066	0,66729572084215	K00656	formate C-acetyltransferase [EC:2.3.1.54]	Bacteroides fragilis	Formate acetyltransferase	4HMO
+	4,5721000312013	0,887980010774401	#N/A	#N/A	Bacteroides fragilis	Endo-beta-N-acetylglucosaminidase	4HMO
+	2,74309073670075	0,759369691212972	#N/A	#N/A	Bacteroides fragilis	Thioredoxin	4HMO
+	4,54050144673491	0,666038552920023	K01151	deoxyribonuclease IV [EC:3.1.21.2]	Bacteroides fragilis	Probable endonuclease 4	4HMO
+	3,38166896363684	0,878241274091932	K01613	phosphatidylserine decarboxylase [EC:4.1.1.65]	Bacteroides fragilis	Phosphatidylserine decarboxylase proenzyme	4HMO
